# Supplementary material for: Fat body glycolysis defects inhibit mTOR and promote distant muscle disorganization through TNF-α/egr and ImpL2 signaling in Drosophila larvae
Source: EMBO Rep. 2024 Sep 9;25(10):4410–32. doi: 10.1038/s44319-024-00241-3 (PMC11467327; doi:10.1038/s44319-024-00241-3)
Supplement: Supplementary file 2 — Source data Fig. 1 [file 44319_2024_241_MOESM2_ESM.zip]

Archive with 33 entries (28 files):
- Figure1/
- Figure1/.DS_Store
- __MACOSX/Figure1/._.DS_Store
- Figure1/1B/
- __MACOSX/Figure1/._1B
- Figure1/1C/
- __MACOSX/Figure1/._1C
- Figure1/1D/
- __MACOSX/Figure1/._1D
- Figure1/1E/
- __MACOSX/Figure1/._1E
- Figure1/README.txt
- __MACOSX/Figure1/._README.txt
- Figure1/1B/.DS_Store
- __MACOSX/Figure1/1B/._.DS_Store
- Figure1/1B/lpp>eno-i.tif
- __MACOSX/Figure1/1B/._lpp>eno-i.tif
- Figure1/1B/lpp>pgk-i.tif
- __MACOSX/Figure1/1B/._lpp>pgk-i.tif
- Figure1/1B/lpp>pglym78-itif.tif
- __MACOSX/Figure1/1B/._lpp>pglym78-itif.tif
- Figure1/1B/lpp>pglym78-i_pyruvate food..tif
- __MACOSX/Figure1/1B/._lpp>pglym78-i_pyruvate food..tif
- Figure1/1B/lpp>w-i.tif
- __MACOSX/Figure1/1B/._lpp>w-i.tif
- Figure1/1C/Fig1C_Cell_average.xlsx
- __MACOSX/Figure1/1C/._Fig1C_Cell_average.xlsx
- Figure1/1D/Fig1D_Lipid_droplets.xlsx
- __MACOSX/Figure1/1D/._Fig1D_Lipid_droplets.xlsx
- Figure1/1E/.DS_Store
- __MACOSX/Figure1/1E/._.DS_Store
- Figure1/1E/Fig1E_TAG_FB.xlsx
- __MACOSX/Figure1/1E/._Fig1E_TAG_FB.xlsx
