# Supplementary material for: Fat body glycolysis defects inhibit mTOR and promote distant muscle disorganization through TNF-α/egr and ImpL2 signaling in Drosophila larvae
Source: EMBO Rep. 2024 Sep 9;25(10):4410–32. doi: 10.1038/s44319-024-00241-3 (PMC11467327; doi:10.1038/s44319-024-00241-3)
Supplement: Supplementary file 2 — Source data Fig. 1 [file 44319_2024_241_MOESM2_ESM.zip › Figure1/README.txt]

Figure1A. Done with Adobe Illustrator
Figure1B. The images were cut to improve the visualisation of the cells. All of them were manipulated in the same way with Adobe Photoshop. The selection of the red channel (F-actin) was done in Adobe Photoshop (Fig1B’)
Figure1C. Cell area measurements indicated in Material and Methods.
Figure1D. Lipid droplet measurements indicated in Material and Methods.
Figure1E. TAG assay in Fat body. 
