# Supplementary material for: Fat body glycolysis defects inhibit mTOR and promote distant muscle disorganization through TNF-α/egr and ImpL2 signaling in Drosophila larvae
Source: EMBO Rep. 2024 Sep 9;25(10):4410–32. doi: 10.1038/s44319-024-00241-3 (PMC11467327; doi:10.1038/s44319-024-00241-3)
Supplement: Supplementary file 2 — Source data Fig. 1 [file 44319_2024_241_MOESM2_ESM.zip › Figure1/1C/Fig1C_Cell_average.xlsx]

## Sheet: 1wrnai
		lpp>w_RNAi Fat body cell areas
	replicates
	1	2	3	4	5	6	7	8	9	10	11
area (pixel)	1382.41	3901.72	8851.82	1908.37	5058.24	5594.88	4848.27	6923.6	7142.86	4444.01	456.997		average	1	3601.83
	1861.72	3308.4	2922.6	4599.22	7988.75	4631.14	5561.47	5719.03	11095.2	1135.5	840.657			2	4282.61
	4263.38	4461.73	6660.24	6587.44	4383.26	4745.89	4808.66	3932.14	3877.59	3370.53	898.408			3	4035.51
	4519.9	11390.2	4067.39	3231.11	6696.75	7067.49	5650.28	4942.95	4001.31	5260.22	1146.82			4	3162.09
	2971.92	3372.23	2917.91	3415.26	6467.99	4413.37	3770.84	4417.32	3457.53	2917.37	1673.31			5	4518.58
	8394.08	4188.87	4165.49	4926.41	3277.65	3954.77	4768.52	1846.03	5454.39	8138.84	1788.28			6	3869.98
	5156.88	5031.34	3570.15	3468.1	3845.88	4312.92	3397.75	6118.91	3934.49	4758.49	1867.27			7	3972.48
	4522.79	4799.7	4756.57	1435.36	4110.41	4892.14	1131.02	5148.02	4902.28	3889.44	1905.92			8	3985.02
	3542.07	6191.18	3179.23	4078.81	4127.7	2838.38	3941.11	4581.07	3051.56	4108.28	2023.13			9	4226.54
	4469.62	5022.7	2041.81	697.932	3726	4612.35	3560.76	4875.17	3623.84	4535.92	2227.34			10	3710.18
	5752.76	4345.8	4638.93	5361.52	5253.49	6246.16	4010.6	2139.49	2934.77	7001.1	2361.84			11	3219.06
	4825.96	6637.19	3097.14	2762.37	6586.8		3558.51	3531.83	4092.05	5620.28	2362.06
	4927.69	6121.69	3407.78	2920.68	2704.3	4097.81	4445.39	5269.5	5482.26	5706.75	2476.39
	5588.37	4319.32	3237.2	3722.48	3755.89	3289.82		4280.57	2812.12	3242.11	2526.35
	1864.82	3261.86	4672.77	2904.24	2087.39	3099.7	3634.63	2883.53	2738.78	5450.66	2547.27
	7111.69	3903.85	3444.29	4197.09	5830.58	4619.29	6625.87	4466.53	1642.03	3761.87	2601.82
	3629.61	3828.8	2746.79	2100.52	4637.33	3721.41	2466.89	4560.79	6035.01	2946.51	2654.66
	4259.97	3735.61	2975.34	3053.8	4131.87	3960.75	2771.76	3164.71	2619.54	7002.59	2668
	3284.59	2402.3	5417.03	5057.6	5667.36	2930.4	3214.46	3800.09	4427.67	4801.19	2689.35
	3215.63	6559.58	2868.16	2435.08	1916.8	4252.28	4426.82	6567.58	3707.64	3461.16	2703.23
	7183.32	2742.09	8439.77	2610.25	2416.18	3267.94	3394.65	3543.99	4628.58	2976.83	2718.07
	2131.26	3753.55	4696.58	3965.02	5430.8	3173.04	4775.68	3612.1	2844.78	3914.42	2722.13
	3919.43	2089.42	2844.36	6094.04	8752.33	3496.17	3126.39	3829.98	5580.25	3892.11	2766.96
	3802.97	4600.07	2497.63	3543.46	4635.94	4093.44	2692.45	2973.52	3257.48	3136	2793.54
	3832.43	2835.6	4464.5	2898.26	2477.45	3807.45	3780.45	3685.33	3253.53	4647.47	2846.7
	4297.54	5447.45	7219.72	2929.33	3856.88	2875.21	5318.4	3271.46	4721.66	2792.26	2892.82
	3543.78	4196.24	2650.18	2758.74	2406.79	2262.46	3673.48	3879.08	5221.36	2597.66	2903.07
	1973.49	5673.44	3062.34	3302.21	4220.26	3219.58	3205.6	3698.25	4613.31	2959.01	2924.84
	4337.68	1896.1	3718.32	577.945	5501.15	1166.99	4012.84	4806.74	5680.81	3989.46	2935.41
	7659.74	2385.33	5183.78	2448.42	2762.26	3270.72	3057.96	5951.64	5925.06	2011.17	2942.03
	4366.29	5315.41	3090.52	3837.77	2277.09	3461.16	2662.99	3379.6	4066.22	5079.06	2966.16
	2851.61	4661.77	4417.1	5215.81	4778.45	2947.16	4780.05	2788.63	3564.81	2912.14	2974.7
	4359.03	2483.43	6101.73	2813.61	5740.06	2913	5172.68	3343.62	5606.62	3317.05	3011.95
	2890.36	3710.42	3391.66	3006.94	4586.62	2231.82	4521.61	4228.16	5091.98	3531.51	3017.61
	2948.44	3847.7	3198.23	2078.21	4643.09	3527.13	5766.32	6883.03	4352.09	3267.94	3033.41
	3316.72	2450.23	4266.8	3231.32	3141.01	2694.59	3894.56	4475.5	3958.51	4498.34	3071.63
	3704.23	4213.1	4135.18	2374.12	2660	5750.52	5710.59	4483.93	5022.48	4509.34	3097.89
	3912.71	5513.43	4774.82	2376.26	4886.59		2686.79	4939.75	4164.32	3089.56	3121.16
	3784.93	2786.71	3046.01	2313.91	4744.61	2794.5	6065.43	862.434	6008.43	5411.37	3125.75
	5601.92	2263.42	4997.08	1873.04	3503.86	4880.83	1574.14	5092.09	2778.6	2778.6	3129.16
	2305.48	5725.43		2084.83	4637.54	2328.97	6397.96	4522.68	2466.78	2464.11	3165.78
	8361.52	4803.97		3459.34	2904.88	4742.48		4769.38	2829.94	4567.84	3183.5
	3436.82	4612.67	2847.02	2702.7	3310.96	4929.4			2222.54	3319.71	3197.16
	1368.43	4645.55	3394.01	3674.66	1926.84	6540.15			5388.21	2595.52	3229.62
	1604.24	3155.21	5450.77	6969.28	9349.17			4072.3	6327.18	2820.34	3278.29
	3770.09	2763.55	4655.37	3701.34	2763.55	3443.22		5436.14	3110.7	3307.97	3283.42
	2592.43	4713.44	3448.13	2649	2666.19	3845.35		5141.4	3053.05	4634.13	3320.14
	3404.37	4715.9		2347.43	5062.94	3576.66		4091.2	4332.13	4730.41	3329.86
	4057.36	3472.37		2706.01	5221.79	2353.73		2283.7	3647.01	3092.23	3357.08
	3667.18			2671.85	2609.82	5209.4		2846.06	4793.18	2877.98	3418.14
	3492.11	4633.7		3712.23	5517.27			3233.78		2956.98	3459.88
	3924.13	2938.94		2269.93	3499.91			4103.47		4318.89	3530.01
	3352.49	3353.13		2044.8	4787.95			2751.06		3271.78	3566.09
	2276.87	1837.92		3060.74	7359.99	3342.13		5276.44		3148.81	3570.04
	2341.14	10067.3		2329.71	3803.18	7757.21		2725.65			3638.68
	2618.15	2777.42		2595.84	6938.33	4179.48		3067.68		2969.47	3671.24
	3298.9	4912.64		2785	3415.47			3161.94		3042.27	3707.22
	5708.25	2757.14		2429.1	8088.13			757.712		3467.45	3796.25
	3630.78	5252.74		4219.51	4427.78					2553.89	3820.69
	3935.66	2591.89			5562.1					2620.82	3839.8
	2811.16	5200.65		3459.02	7142.01					3443.97	3848.66
	3546.56	3482.08		2463.04	6553.39					3212.22	3883.99
	2588.9	4693.37		8419.8	8768.24					5725.54	3911.75
	3303.7	5812.33		2344.34	1709.17					3330.71	3919.54
	4774.72	3670.07		2488.02						2558.91	3957.65
	2306.98	6823.36		3532.47						3502.36	3997.79
	2995.3	3307.86		2396.22						4101.76	4053.73
	2757.67	6553.39		3573.78						4579.68	4389.78
	1477.85	5013.62		4011.99						2385.86	4566.77
	2037.11	4503.04		3600.36						3275.52	4794.68
	2582.28	5623.38		2665.66						2949.82	4825.32
	3163.86			2610.25						2823.65	4968.79
	3354.41			3887.62						2787.78	5961.35
	3163.32			3822.4						3594.59	6055.5
				2760.98						3536.31	6276.37
	1062.06			2775.5						3373.41	6430.3
	4051.7			2595.41						1852.97	6456.46
	2975.02			2923.03						2573.1
	3099.27			3074.19						5633.63
	1627.62			2033.59						6181.47
	3198.66									4389.78
										4692.09
	3360.7									3203.36
										2311.57

## Sheet: 1pgk
		lppPgk_RNAi Fat body cell areas
	replicates
	a	b	c	d	e	f
area (pixel)	2607.05	2390.45	1519.91	2197.88	1045.94	3071.95			average	a	2300.57
	3750.45	4183.32	2095.4	3568.65	340.853	3062.55				b	2755.73
	2852.26	1652.49	2529.23	4667.22	1910.29	4049.67				c	2191.71
	2110.45	2794.18	2767.92	1851.37	1481.8	3148.91				d	2420.95
	2235.77	3798.91	2401.24	1605.31	1301.5	3795.61				e	2323.03
	3077.6	3687.68	2777	1937.94	1753.48	2325.66				f	3071.1
	3234.1	1837.7	5081.3	2025.15	1431.84	2518.02
	3587.34	2933.7	2449.06	2080.03	2022.27	2826.42
	2424.19	2609.4	2760.24	2008.61	2080.45	3360.81
	1983.31	2585.38	1213.21	1544.14	2191.15	2076.5
	2969.04	3857.63	2077.14	1951.18	1914.24	2774.43
	3313.74	3482.19	2237.27	2153.36	2765.47	2610.04
	3315.66	1839.09	2242.18	2846.49	1692.1	2883.32
	2120.91	3166.42	2076.5	3076.22	2644.41	4086.93
	1626.12	3496.06	3195.03	2128.49	2597.66	3353.55
	2148.13	3743.83	2387.04	2329.07	2418.32	2757.35
	2322.03	2537.13	2173.97	1694.44	2024.73	2839.66
	2668.75	3160.66	1932.28	2504.78	3872.04	3470.98
	1681.1	3641.46	1844.53	2583.57	3410.99	3816.32
	1693.27	3860.83	3496.28	1656.87	1947.76	2341.03
	3659.82	3046.33	2239.19	2081.52	1481.58	3465.11
	2260.65	3063.51	2026.33	2291.82	2024.94	4159.73
	1780.7	2528.05	2434.33	1914.99	2315.3	2346.05
	2021.95	2496.14	2158.06	2334.94	2218.48	3847.06
	2090.06	2601.5	2157.63	2989.86	1925.88	1790.84
	1513.4	3198.02	1532.5	2553.25	3096.61	3844.5
	2871.04	1859.91	2758.32	1567.3	1147.56	2057.82
	1606.16	2172.58	1036.33	2291.28	2046.93	2395.68
	1578.51	2283.49	1730.74	2256.48	1930.79	3313.52
	1644.81	2546.31	1672.56	2130.09	2561.25	2623.28
	1525.03	3188.73	2369.64	2501.79	2452.8	2400.49
	2229.26	4127.81	1962.17	1862.26	2020.03	3756.21
	1728.07	2021.42	1235.63	1998.04	1520.12	3445.25
	1678.11	1629.54	2155.39	2541.08	2685.19	2063.37
	2083.87	2412.45	2933.07	1931.54	2521.44	4809.84
	2456.11	2834.64	1360.21	2131.8	2122.08
	2051.74	2452.69	1493.86	2180.05	2884.81
	3297.72	2709.53	1317.19	1961.53	2494.43
	2645.91	2142.05	1519.37	2464.54	1999.86
	4388.28	3240.18	1376.22	2034.34	2943.1
	1210.97	2397.82	1435.89	2406.79	2246.98
	2147.7	2273.46	1887.13	2313.81	2851.83
	1769.38	1811.87	1292.42	3260.47	2171.62
	1783.05	3153.5	2575.77	2292.35	2804.64
	1724.65	2205.24	1139.56	939.187	1629.97
	3909.72	3033.3	1315.91	2914.06	1912.21
	2922.6	2264.38	3033.94	1981.39	1345.05
	1697.01	2812.54	1323.27	2086.64	1991.1
	1829.06	2105.22	2737.71	1713.55	3429.67
	1523.11	3428.17	1654.31	2639.29	2499.45
	2537.56	3024.02	1506.78	4606.59	1434.51
	1795.11	2418.32	2776.89	2170.44	2147.06
	2054.09	2206.31	1528.66	2863.36	1796.07
	2438.92	1940.5	2120.48	1287.41	2303.67
	1462.58	3164.28	1828.95	2622.42	2549.41
	2078.74	2457.28	2998.07	2654.45	3029.89
	1615.56	4651.95	1974.66	2459.95	1373.66
	2355.23	2728.64	1772.8	3256.84	2404.12
	1670.42	1522.36	2822.79	737.216	1709.92
	2559.44	3190.33	1640.21	2829.94	2565.42
	2142.9	5737.49	2121.23	3646.37	2811.48
	2487.38	1823.61	2329.82	1573.28	2688.82
	1997.61	3642.85	1547.88	2692.98	3490.94
	2039.14	3174.11	1854.25	3602.71	1387.75
	2229.26	1860.55	1741.95	714.478	2282.32
	1177.56	2008.18	2902.75	2174.39	2757.99
	2815.85	3590	1463.44	2625.2	2897.94
	1880.3	2255.2	1167.2	2968.72	1948.3
	1581.82	2346.47	1495.46	3103.86	1862.58
	1878.48	2534.35	2680.71	1694.66	2646.44
	1789.34	3234.74	2008.72	1511.9	1854.57
	1990.14	2203.86	1336.62	1799.27	3126.5
	2352.77	1307.69	1267.23	2935.52	1584.28
	2221.79	3415.36	1519.27	2788.84	1988.54
	1484.68	2419.28	1811.55	2528.27	2919.72
	1753.48	1659.32	1639.25	3083.9	2680.39
	2073.19	2375.4	1374.3	2289.15	2821.08
	1769.49		2338.15	1294.88	2258.3
	2619.97		2181.54	2171.51	2159.23
	2192.01		2914.38	2678.89	3682.77
	2850.76		1208.52	2578.12	1517.99
	2134.57		1480.3	3278.61	1828.84
	1850.94		2507.03	3397.64	2203
	2063.91		2774.65	3839.59	1805.89
	2183.04		1286.12	2814.79	4097.28
	1173.93		2744.44	3039.39	2171.3
	3675.51		1613.63	1529.73	1976.48
	2635.23		2376.79	5074.15	4016.68
	2315.41		2617.83	2265.66	2453.44
	2671.21		3119.88	2491.65	2196.7
	2513.22		2174.07	1730.53	3150.84
	3811.94		2820.12	2784.15	2009.04
	2742.94		2235.24	3744.15	2483.43
	2970.75		3278.72	2487.92	1488.42
	2179.41		2377.75	2268.12	2617.83
	2227.13		4850.08	2255.74	2162.12
	2878.84		3293.24	2022.59	2797.6
	2151.76		2539.69	3132.37	3820.59
	2004.77		1188.02	3500.12	1986.62
	2409.78		2035.62	2114.18	2562.64
	2409.14		1784.33	1791.16	1809.63
	1784.43		2728.85	1652.17	3084.86
	1679.39		5562.85	3169.84	2560.83
	2841.15		1664.34	3012.06	1743.76
	2882.57		2589.12	1532.82	2436.25
	2933.7		2529.02	1832.47	1909.44
	2746.36		2084.08	2163.93	1851.47
	1908.58		3011.1	3990.21	3133.01
	2261.07		2418.96	2580.47	2103.51
	1580.76		2141.83	1886.49	2800.05
	2084.19		1832.58		3305.73
	2386.82		1673.84		2204.07
	2457.81		3428.49		3070.13
	2381.06		2608.86		2568.83
	2935.95		2411.91		2229.47
	2707.93		2501.79		2947.05
	2850.65		2668		3921.36
	3080.91		3490.41		2481.19
	2016.08		1990.14		1930.89
			1575.84		2021.1
					3296.34
					1638.83
					2051.74

## Sheet: 1pglym78
		lpp>Pglym78_RNAi Fat body cell areas
	replicates
	a	b	c	d
area (pixel)	388.357	374.159	811.087	532.149				average	a	1652.63
	524.57	498.096	869.266	610.61					b	1806.52
	548.268	498.736	926.27	642.849					c	1867.4
	600.362	529.48	936.198	665.373					d	1651.74
	621.606	725.367	970.251	679.357
	662.491	753.442	974.735	683.2
	817.812	790.911	1075.08	815.464
	834.465	883.143	1082.45	922
	861.366	885.705	1105.08	943.991
	870.974	896.273	1160.37	969.291
	874.069	1036.76	1189.73	1032.17
	911.645	1067.18	1196.56	1051.06
	916.129	1106.89	1202.01	1077
	920.613	1109.03	1206.81	1137.42
	956.801	1128.03	1209.8	1213.21
	965.127	1163.04	1222.61	1253.67
	987.652	1177.99	1222.71	1262.11
	996.298	1190.37	1225.7	1285.7
	1000.89	1208.73	1248.02	1287.41
	1004.41	1224	1254.21	1292
	1006.01	1240.76	1300.11	1301.07
	1049.14	1249.94	1313.99	1314.31
	1057.15	1253.99	1336.94	1330.32
	1102.52	1264.35	1339.18	1382.84
	1114.04	1275.13	1347.19	1390.95
	1120.02	1276.3	1393.62	1397.46
	1151.94	1292.85	1397.68	1400.13
	1157.38	1297.97	1408.14	1419.03
	1175.64	1311.1	1442.94	1427.67
	1176.17	1322.21	1447.1	1446.68
	1177.35	1338.43	1448.6	1447.74
	1182.47	1358.29	1469.31	1463.22
	1189.2	1424.15	1499.2	1501.33
	1206.92	1427.36	1499.52	1515.96
	1235.53	1438.14	1499.84	1536.67
	1260.18	1439.42	1505.5	1540.4
	1260.4	1453.94	1515.53	1543.5
	1289.01	1455.11	1524.92	1582.36
	1298.4	1471.55	1530.48	1584.81
	1308.54	1474.01	1531.22	1591.22
	1344.62	1482.22	1532.61	1600.4
	1363.2	1504.43	1538.16	1605.41
	1364.37	1505.5	1541.04	1607.87
	1377.82	1508.38	1623.67	1608.51
	1381.13	1528.87	1636.48	1611.71
	1387.64	1529.84	1641.39	1617.37
	1399.28	1549.58	1642.03	1618.65
	1425.54	1561.54	1653.88	1651.42
	1426.61	1563.25	1657.3	1660.82
	1449.13	1565.49	1658.9	1670.53
	1471.02	1566.24	1682.49	1673.52
	1476.67	1568.91	1690.39	1695.3
	1496.42	1588.23	1700.95	1697.54
	1510.19	1597.94	1719.74	1699.99
	1514.14	1609.79	1727.64	1707.57
	1520.55	1618.54	1755.18	1712.16
	1523	1660.39	1762.12	1719.96
	1538.06	1675.55	1814.54	1721.98
	1561.54	1681.31	1816.46	1729.88
	1564.53	1684.41	1818.81	1740.35
	1568.16	1684.84	1819.02	1762.76
	1584.92	1686.01	1835.35	1765.22
	1588.97	1690.39	1840.59	1772.48
	1592.28	1692.52	1841.76	1794.26
	1593.46	1702.56	1861.19	1799.16
	1595.49	1711.31	1863.75	1804.08
	1603.49	1716.01	1873.36	1807.38
	1611.18	1719	1875.07	1813.9
	1614.81	1741.31	1904.74	1828.41
	1632.85	1745.26	1910.08	1839.62
	1633.38	1745.58	1955.45	1844.21
	1664.45	1749.74	1974.88	1846.46
	1677.15	1769.17	1982.88	1849.87
	1680.67	1769.38	1996.65	1850.94
	1683.13	1792.55	2004.23	1851.9
	1685.69	1811.65	2004.98	1856.81
	1697.54	1821.37	2009.14	1871.33
	1699.67	1830.44	2014.37	1875.6
	1718.89	1830.44	2035.19	1881.47
	1740.56	1831.19	2036.68	1897.06
	1750.27	1836.42	2045.87	1921.93
	1751.98	1842.4	2075.54	1923.42
	1771.41	1849.23	2116.53	1947.87
	1771.73	1850.3	2148.66	1952.57
	1775.25	1851.15	2165.74	1967.72
	1776.32	1862.26	2167.45	1974.98
	1779.52	1872.08	2169.91	1991.85
	1781.77	1891.5	2189.44	1996.87
	1784.86	1898.98	2210.58	2000.82
	1786.46	1910.4	2219.65	2027.4
	1789.02	1922.25	2220.29	2031.99
	1792.65	1975.62	2226.81	2052.7
	1794.79	1976.8	2253.07	2116.96
	1799.49	1988.11	2293.1	2141.83
	1799.81	1989.61	2361.74	2191.68
	1808.88	1997.08	2367.4	2209.09
	1811.65	1999.32	2375.62	2212.72
	1811.97	2000.07	2410.63	2236.73
	1833.54	2026.22	2426	2383.41
	1837.49	2034.02	2445.32	2475.32
	1851.26	2058.03	2495.92	2535.74
	1885.63	2059.96	2588.8	2590.29
	1897.38	2064.01	2839.23	2603.1
	1899.62	2064.65	2843.61	2612.28
	1908.16	2069.88	2909.26	2895.38
	1936.77	2090.17	2948.22
	1954.7	2099.45	3015.58
	1954.81	2104.47	3206.66
	1994.84	2165.53	3255.24
	2000.5	2189.34	3474.5
	2021.85	2193.61	3496.6
	2029.85	2195.32	3714.26
	2035.3	2195.95	3860.3
	2038.71	2205.67	4253.03
	2040.31	2244.31
	2048.43	2263.1
	2093.26	2266.84
	2105.54	2283.49
	2134.89	2305.8
	2155.71	2322.88
	2177.27	2331.95
	2272.82	2353.41
	2273.88	2354.37
	2315.41	2391.52
	2320.21	2441.27
	2410.2	2513.43
	2433.47	2516.42
	2441.59	2544.6
	2478.1	2718.28
	2516.42	2728.85
	2586.55	2746.04
	2647.93	2749.13
	2694.69	2764.83
	2743.05	2795.78
	2763.33	2804.11
	2793.97	2886.41
	2806.78	2966.26
	3040.35	3596.94
	3175.07	3769.99
	3253.53	4084.15
	3336.37	4742.37

## Sheet: 1eno
		lpp>Eno_RNAi Fat body cell areas
	replicates
	a	b	c	d	e	f	g	h	i	j
area (pixel)	1363.73	1271.5	1300.11	696.758	711.916	705.618	647.012	654.058	815.143	429.882			average	a	1044.05
	1820.09	1262.11	542.397	768.707	471.835	1048.82	940.361	418.567	647.866	381.204				b	1086.37
	1430.77	951.357	1248.87	662.277	783.225	1254.42	690.886	655.445	1183.75	618.937				c	1091.97
	1992.7	743.301	1210.12	510.265	1215.35	1159.41	810.019	1041.99	662.064	1034.09				d	829.391
	1590.15	1154.93	1072.09	864.248	775.219	1714.83	782.478	884.958	594.918	779.382				e	896.288
	1610	1433.44	1404.83	590.435	1713.98	861.58	757.925	902.465	718.748	1129.84				f	1083.16
	976.123	352.809	1487.35	1051.6	985.09	1025.01	551.791	989.787	456.89	719.282				g	927.753
	1420.95	1276.73	766.572	729.637	1104.76	959.576	922.641	1396.29	656.513	514.535				h	898.305
	605.486	893.498	1135.93	574.956	772.443	1652.38	675.514	989.146	959.256	626.943				i	856.821
	1649.5	928.619	907.696	852.826	1071.02	1310.04	1066.11	1162.51	787.388	1136.35				j	876.72
	1040.39	1410.81	1223.57	757.071	1898.76	1188.66	800.092	835.533	1332.13	724.086
	1603.6	831.476	774.365	915.916	1219.41	759.847	1754.33	1105.93	909.297	873.536
	2414.69	883.677	845.14	1076.47	685.762	757.925	446.322	1051.7	860.512	745.436
	822.082	810.873	1184.18	559.264	983.488	980.713	1135.29	1166.88	1074.33	981.887
	1264.13	723.232	492.011	732.199	1222.18	1881.58	948.154	1250.26	1312.28	1109.03
	1247.69	1259.33	1175.42	526.278	1033.02	492.865	1251.86	796.249	433.298	917.944
	875.457	1270.65	704.337	764.224	640.18	991.922	677.116	636.978	562.893	390.278
	1030.24	697.185	1087.57	601.003	1025.87	1118.74	527.239	1136.14	568.017	797.957
	1058.43	1022.77	985.517	895.099	554.246	957.548	930.647	637.084	582.108	1308.43
	1437.71	838.415	837.347	570.579	660.89	1574.46	749.599	780.983	1317.19	1027.68
	1146.07	1169.77	797.53	739.564	1377.4	685.976	949.862	1179.8	1258.05	894.352
	999.928	939.08	555.527	848.876	1094.93	958.082	722.805	698.572	484.325	1127.17
	1083.94	1794.04	988.506	721.951	660.463	938.333	831.903	762.409	882.823	1289.86
	592.036	1330	606.767	1060.24	1611.82	1001	890.722	539.408	563	443.013
	682.88	1212.89	1359.89	701.882	1092.59	475.465	913.887	1119.81	696.864	1023.73
	1141.05	1245.99	976.123	729.423	1395.22	1932.92	966.088	662.064	859.658	1328.93
	1327.44	1726.79	1068.78	838.095	467.138	868.198	1161.44	1193.89	637.618	927.551
	1445.61	1345.26	633.348	486.674	708.714	489.983	1040.6	964.807	576.771	1009.32
	789.31	877.379	1128.88	687.684	316.194	1038.14	682.667	1413.26	1093.23	1263.81
	573.568	1136.35	1236.27	957.441	371.704	747.998	1010.5	693.555	346.511	348.219
	1684.52	1340.35	780.983	740.205	851.332	1192.83	706.045	1930.26	1060.24	1171.69
	1101.02	634.309	1062.59	581.574	1136.14	1229.55	843.005	842.471	641.461	1282.17
	956.908	754.189	1150.98	804.682	794.114	939.507	531.082	754.296	508.13	858.911
	676.155	980.82	1050.31	579.973	1433.44	1302.88	1765.22	695.477	683.094	1063.34
	500.444	1346.65	1944.03	521.794	700.494	989.253	1081.38	564.067	1205.95	733.053
	1029.39	1484.36	1620.04	577.304	380.777	1550.44	981.353	622.46	1028	1174.89
	1015.09	944.845	1029.18	1216.74	670.817	679.891	684.802	702.095	511.546	667.615
	747.144	1097.71	910.791	727.608	1217.81	1106.89	1017.43	847.595	644.023	1031.1
	872.575	1076.89	988.933	639.433	1966.23	1895.77	661.423	573.034	562.359	1790.52
	406.504	1599.65	378.749	816.745	618.19	1450.73	447.923	682.133	856.989	713.09
	879.087	868.412	1001.32	707.326	395.189	1122.9	680.959	652.777	769.454	524.356
	1245.67	1816.99	1271.71	1135.93	603.458	1246.52	957.868	1022.77	862.22	651.816
	968.65	1561.01	1841.97	441.305	1122.8	774.151	1130.59	972.28	649.574	925.31
	952.851	1427.67	1071.34	547.308	516.457	663.238	1008.36	806.39	725.687	626.303
	769.134	854.534	1547.77	1486.6	2099.45	625.769	642.956	399.459	775.432	797.957
	402.234	804.255	1666.69	676.368	1166.67	766.572	1020.74	930.007	626.943	772.977
	828.594	1230.4	951.784	552.111	1130.48	989.466	1013.7	711.062	362.31	1223.36
	528.84	847.702	967.796	1732.02	772.977	606.767	915.809	561.292	709.781	707.646
	573.675	1096	1228.37	747.357	991.174	572.18	727.181	446.322	671.351	568.764
	797.85	764.864	1373.55	618.723	574.956	823.577	427.747	615.094	583.389	642.208
	950.396	540.689	1141.59	841.831	1048.93	1344.41	709.888	685.762	968.116	835.639
	770.842	1549.69	955.306	498.523	1294.13	1053.73	981.567	921.253	649.894	1115.64
	1298.29	1008.04	2054.94	694.836	713.838	332.953	473.33	2066.15	507.063	1228.8
	1241.93	889.548	1375.37	923.708	621.285	1381.77	902.572	437.035	391.025	695.156
	908.977	1302.78	1087.89	1729.67	1186.31	1207.56	1064.4	740.098	630.359	899.796
	624.808	1245.67	959.043	1206.28	795.501	862.54	1217.16	698.145	556.915	393.694
	854	1760.84		653.844	663.772	1226.24	1204.78	687.15	389.317	1278.12
	1457.99	1016.58		574.529	823.897	1150.44	759.42	970.572	1145.43	823.256
	1683.88	848.129		682.88	2286.48	1737.68	501.298	450.378	614.24	1061.31
	690.139	464.897		930.22	501.832	677.863	812.795	699.426	1791.05	1100.59
	1315.16	961.605		491.691	1142.23	531.829	907.269	584.457	1287.19	1183.32
	677.97	1243		1041.99	406.291	908.977	1294.34	878.873	640.394	922.534
	880.581	955.947		727.395	836.493	1083.19	983.809	464.363	693.021	1062.06
	672.739	490.517		825.285	1375.8	1226.88	374.479	852.186	883.89	995.338
	1184.5	715.973		738.07	1090.13	2783.19	517.738	827.313	504.394	995.124
	1276.52	605.7		985.73	912.713	1044.55	773.831	572.714	824.324	914.314
	1034.73	633.028		545.386	1007.93	1280.15	932.782	1656.01	873.002	1399.07
	846.421	2528.48		647.653	939.294	826.779	653.844	1010.71	904.6	950.076
	1070.7	970.145		1354.44	754.723	899.049	978.364	949.008	593.637	1513.08
	465.644	818.773		690.566	546.24	1043.48	639.006	2217.73	634.202	828.701
	720.99	1661.67		1091.95	617.442	629.825	637.298	662.598	843.112	999.074
	658.007	775.966		1325.3	1003.24	724.192	749.492	975.589	1031.85	1311.96
	1036.44	1957.16		968.65	820.481	718.001	977.51	681.172	646.905	1112.12
	1110.2	1618.65		581.574	836.92	951.997	589.154	732.092	737.002	2334.09
	583.816	932.569		799.344	946.233	1289.43	699.106	680.211	1096.11	1027.26
	957.548	1308.86		1567.3	1662.95	1302.14	1062.8	883.036	643.81	870.12
	1907.41	781.09		739.351	788.563	470.768	892.644	735.401	591.502	833.291
	789.417	1096		980.82	954.346	920.933	820.908	786.748	1527.06	1335.98
	416.645	783.972		968.33	724.299	2083.65	1117.14	905.881	590.755	714.798
	595.559	636.657		993.523	1026.72	1332.45	625.555	929.366	1420.74	960.003
	419.207	552.218		771.269	1007.51	2875.85	695.263	1008.68	960.644	726.434
	1021.17	950.93		930.327	766.572	810.233	1288.37	729.637	644.77	681.065
	1858.41	577.091		788.136	757.071	716.72	485.393	1478.28	527.666	672.419
	701.241	750.56		1100.49	853.573	1098.99	717.04	1374.83	620.004	389.211
	903.319	862.861		909.083	1245.77	398.391	1472.83	1078.07	596.199	834.572
	1249.62	872.575		809.699	666.547	1075.51	725.687	907.909	1609.68	1495.89
	854.961	849.41		1291.57	948.581	701.561	858.697	830.302	891.576	823.897
	1933.99	725.046		608.475	949.755	1256.66	619.791	1121.73	827.313	704.764
	944.311	952.211		791.872	529.374	1335.34	776.18	582.428	1102.41	972.6
	1005.48	462.228		948.474	503.327	1185.89	668.896	1185.46	1089.6	564.601
	1313.88	1122.9		631.427	641.141	539.301	1210.76	792.085	653.844	1031.53
	1165.39	951.89		947.3	344.803	851.225	1416.89	1367.68	1178.2	576.984
	1063.98	687.791		768.707	788.029	711.062	1366.29	1291.36	942.069	498.523
	780.343	1366.4		1036.86	898.622	819.2	952.104	605.593	4261.68	1905.6
	1005.26	1011.35		945.058	535.138	1157.92	1171.58	1085.54	776.286	472.583
	636.337	1794.68		1075.08	419.634	378.749	973.347	1794.36	1881.04	1161.87
	1563.67	453.367		358.04	1041.24	1695.62	900.543	508.344	772.977	879.62
	1144.04	1425.01		1046.36	1006.87	1325.09	951.143		901.504	472.156
	1040.28	876.738		752.054	603.565	992.028	524.89		823.897	818.026
	826.779	933.956		780.663	639.646	516.991	1875.49		1624.74	549.122
	983.915	1003.66		895.633	647.012	1250.47	786.107		757.605	798.063
	1185.35	962.992		796.142	1175.11	963.846	1554.39		1034.84	632.494
	807.671	784.186		598.761	783.225	779.382	1641.17		884.851	554.994
	1291.78	912.5		830.302	654.591	1061.84	885.065		1070.92	579.439
	1270.75	1652.6		423.798	921.68	706.045	712.984		973.347	683.841
		514.856		836.28	294.096	552.218	1054.26		1019.36	692.061
		1219.19		812.581	681.813	1344.94	1327.33		806.924	573.782
		713.731		791.979	627.477	609.756	682.667		963.74	747.998
		1024.8		705.191	693.662	759.42	1390.63		1879.02	807.671
		620.752		794.434	604.312	1182.15	1255.59		1490.66	906.415
		1443.8		1086.39	535.031	946.766	1683.77		826.139	582.108
		825.178		878.766	672.632	572.607	1421.06		916.022	1494.71
		1206.7		907.055	799.131	1506.67	1939.43		762.836	511.119
		967.369		917.09	851.225	1355.51	1349.96		745.649	771.056
		972.493		782.051	971.426	1385.62	1020.21		1106.14	741.166
		634.202		1270.54	1710.78	1036.22			892.537	815.784
		974.842		1039.85	879.407	1389.24			684.161	466.925
		1746.32		677.222	730.811	1251.11			530.761	633.562
		1439.95		632.494	868.091	852.292			603.992	715.439
		1121.52		635.056	788.136	931.928			654.912	551.471
		995.765		968.223	526.598	1603.81			929.9	727.288
		1338.22		834.252	792.085	559.477			752.161	774.472
		1217.91		1727.32	758.993	521.154			809.806	655.659
		936.091		770.949	619.577	941.215			779.062	1498.24
		1552.47		867.985	938.12	1957.05			597.907	725.794
		951.036		519.98	331.245	1597.94			845.674	651.923
		1198.8		1244.28	657.367	1395.44			981.247	642.315
		1969.43		745.649	1016.58	1607.23			821.335	872.682
		991.068		995.124	859.978	1202.97			954.346	451.339
		1488.31		836.707	723.232	533.11			1196.35	671.351
		756.538		660.569	1226.77	1045.08			931.394	1195.17
		762.302		710.208	819.734	1176.28			670.07	750.239
		723.765		777.354	918.371	1499.31			1678.64	1637.76
		1586.84		778.101	832.864	2143.76			957.548	817.705
		1214.17		573.034	466.711	962.886			702.522	691.313
		1299.36		730.17	592.356	1051.81			648.4	1010.92
		1044.76		641.248	1014.98	1057.04			270.505	680.211
		1024.91		1147.56	942.176	585.524			828.594	517.418
		1084.15		747.677	754.723	952.958			1074.23
		1527.91		541.116	664.519	1523.86			858.27
		678.503		948.154	1097.18	486.78			709.461
		1401.95		996.619	863.501	2334.52			1043.8
		1127.28		936.412	915.595	1232.54			503.967
		751.841		659.609	792.192	1444.22			1260.08
		1342.38		688.751	1264.78	1034.19			824.217
		1258.26		1079.14	840.657	471.729			765.291
		1388.29		1005.16	1026.3	1238.41			940.148
		989.253		707.539	1150.66	769.668			1361.49
		1432.37		1059.39	853.573	1438.88			855.495
		1091.73		784.399	1170.3	937.586			570.472
		1376.97			1415.19	1145.32			698.359
		1010.6			1148.31	1021.6			410.454
		886.132			1622.07	1236.38			697.078
		1304.7			971.105	1493.86			680.532
		1376.97			832.33	1112.87			773.618
		1364.48			1115	761.341			773.938
		897.021			1107	1354.34			426.146
		1346.22			921.04	885.171			478.667
		1235.95			850.051	1181.83			1675.76
		1631.99			859.124	659.929			680.745
		999.608				1361.81			786.748
						1888.19			1681.1
						1054.37			560.758
						1288.69			476.532
						1217.38			779.809
						1912.64			653.951
						1012.42			559.797
						1351.78
						723.338
						701.775
						1161.87
						1309.08
						1209.48
						861.9
						1248.98
						1098.99
						410.347
						1086.39
						944.311
						1140.41
						683.521
						754.189
						1156.42
						1670.32
						816.211
						1239.47
						1195.07
						617.229
						1265.95
						807.884
						892.217
						767.106
						1497.49
						974.842
						1088.96
						1912.21
						1916.91
						665.907
						894.032
						922.961
						1081.81
						1041.45
						1476.35
						1183.96
						807.991
						829.341
						1049.99
						886.452
						1768.63
						889.335
						990.747
						1328.61
						1594.1
						694.623
						1084.79
						574.422
						1399.92
						1007.72
						657.794
						950.93
						1576.91
						735.615

## Sheet: 1+pyruvate
			lpp>Pglym78_RNAi + Pyruvate Fat body cell areas
	replicates
	a	b	c	d
	1071.45	1410.92	1095.36	1278.97						average	a	2686.25
	1634.98	1417	1328.08	1324.56							b	2135.87
	1661.24	1420.95	1352.42	1333.95							c	2559.35
	1676.62	1447.42	1353.16	1335.23							d	2247.94
	1702.66	1448.7	1460.77	1375.15
	1715.9	1450.2	1464.18	1401.2
	1723.8	1488.42	1522.26	1401.73
	1782.83	1504.43	1546.81	1425.43
	1822.97	1527.17	1590.79	1429.28
	1828.52	1528.13	1595.06	1491.3
	1829.16	1529.3	1595.38	1522.04
	1869.83	1534.85	1602.96	1527.59
	1901.65	1541.36	1615.45	1540.94
	1908.16	1570.93	1630.82	1565.38
	1911.79	1590.9	1668.61	1580.97
	1917.34	1591.54	1694.02	1614.81
	1924.49	1692.52	1771.09	1621.75
	2061.98	1788.28	1775.79	1622.07
	2091.13	1792.65	1836.95	1653.24
	2097.53	1812.94	1844.64	1674.16
	2097.64	1830.44	1880.3	1681.85
	2108.74	1846.46	1896.63	1689.85
	2119.74	1901.97	1907.41	1715.05
	2164.04	1938.26	1908.48	1733.62
	2166.6	1975.2	1922.46	1739.49
	2196.06	2065.61	1928.33	1800.34
	2203.53	2095.72	1933.56	1817.85
	2219.97	2135.96	1967.4	1844.53
	2228.51	2157.42	1990.14	1916.91
	2229.37	2246.77	2010.85	1939.65
	2244.95	2279.22	2016.19	1950
	2245.91	2400.06	2024.09	1956.52
	2250.82	2456.85	2043.62	1962.71
	2294.81	2521.97	2046.93	1975.84
	2320.43	2568.51	2048.85	1975.94
	2327.05	2576.52	2125.82	1985.55
	2344.66	2577.69	2137.67	1995.16
	2349.14	2630.96	2221.57	2004.66
	2353.95	2655.73	2231.72	2026.97
	2355.23	2658.93	2246.45	2027.08
	2362.16	2715.61	2251.79	2050.03
	2366.01	2722.87	2256.59	2053.76
	2385.86	2736.54	2261.61	2067.64
	2389.39	2786.6	2263.53	2072.87
	2452.37	2814.36	2266.3	2078.74
	2453.97	2851.19	2335.26	2140.23
	2454.29	2851.51	2340.39	2148.03
	2470.09	2876.27	2358.75	2158.27
	2479.7	2910.65	2359.07	2169.16
	2489.62	3184.46	2375.51	2223.5
	2498.38	3870.54	2409.67	2259.26
	2621.46		2413.73	2286.05
	2649.86		2418.21	2294.17
	2679.75		2450.77	2298.97
	2690.1		2494.32	2301.85
	2702.06		2533.39	2310.07
	2712.09		2581.43	2314.34
	2727.78		2592.11	2317.65
	2793.01		2609.08	2328.43
	2831.97		2633.1	2369.42
	2862.82		2633.84	2384.26
	2885.99		2663.84	2391.31
	2961.25		2668.11	2405.72
	2968.93		2671.21	2412.87
	3011.74		2678.25	2484.5
	3018.68		2680.6	2494.22
	3098.1		2712.73	2512.79
	3139.31		2716.68	2548.23
	3183.5		2726.08	2554.74
	3184.57		2775.29	2567.12
	3230.15		2799.31	2571.61
	3250.75		2812.86	2573.64
	3268.69		2856.2	2613.35
	3273.92		2892.93	2678.04
	3309.57		2929.11	2691.92
	3324.52		2995.19	2712.09
	3327.4		3014.94	2754.15
	3339.25		3030.63	2809.98
	3341.28		3041.42	2839.12
	3345.87		3060.63	2882.57
	3405.11		3073.44	2917.16
	3416.96		3094.26	2978.54
	3421.34		3142.19	2981.42
	3426.46		3226.95	2987.08
	3460.94		3241.36	2998.5
	3475.03		3427.42	3029.46
	3530.76		3495.42	3138.99
	3577.84		3659.5	3222.04
	3629.07		3982.31	3231.54
	3640.18		4042.2	3243.71
	3655.87		4228.16	3246.27
	3676.9		4255.06	3262.92
	3750.66		4372.38	3495.32
	3765.18		4473.47	3672.42
	3808.41		4719.31	3768.28
	4007.82		4775.04	4044.87
	4049.78		4874.42
	4255.91		5135.1
	4493.43		5760.13
