# Supplementary material for: Fat body glycolysis defects inhibit mTOR and promote distant muscle disorganization through TNF-α/egr and ImpL2 signaling in Drosophila larvae
Source: EMBO Rep. 2024 Sep 9;25(10):4410–32. doi: 10.1038/s44319-024-00241-3 (PMC11467327; doi:10.1038/s44319-024-00241-3)
Supplement: Supplementary file 2 — Source data Fig. 1 [file 44319_2024_241_MOESM2_ESM.zip › Figure1/1D/Fig1D_Lipid_droplets.xlsx]

## Sheet: Sheet1
	Lpp>wRNAi	Lpp>PgkRNAi	Lpp>Pglym78RNAi	Lpp>EnoRNAi	Lpp>wRNAi + Pyruvate
	242.3	101.5	141.7	89	38.7			Average	lpp>w_RANi	lpp>Pgk_RNAi	lpp>Pglym78_RNAi	lpp>Eno_RNAi	lpp>Pglym78_RNAi + Pyruvate
	34.8	75.4	34.7	40.8	40.75				132.142	139.851	74.3107	77.2212	124.721
	57.9	93.7	210.6	40.4	116.75
	211.9	154.8	107.1	230.4	178
	32.4	75.3	93.5	253	283.55
	120.8	52.3	43.3	60.5	21.75
	87.7	43.9	34.7	34	7.5
	104.4	66.2	52.5	136.6	110.65
	312.2	33.4	41.4	31.1	104.3
	141.1	31.8	181.3	38.4	58.5
	44.8	70.4	30.1	37.2	29.85
	101.6	257.5	45.2	134.2	106
	147.8	62.9	123.1	43.5	31.15
	104.3	187.6	37.6	37.2	3.85
	108.8	45.6	41.3	162	128.25
	230.8	104.9	41.2	60.2	34.6
	39	36.2	65.3	104.5	117.65
	36	81.7	56.5	139.1	149.35
	43.3	30.6	86.7	74.8	96.5
	57.4	57.2	48	87.3	82.6
	35.5	82.7	54.2	64.8	74.15
	186.6	228.6	65	33.6	27.2
	45	53.4	32.3	62.4	56.05
	70.9	113.1	35.5	48.3	30.6
	37.4	32.7	47.9	31.3	36.55
	63	158	211.1	89.2	163.25
	137.6	383.4	41	84	35.7
	159.9	55.2	84.6	113.7	76.05
	297.9	35.6	50.7	208.9	85.3
	74	280.2	49	36	23.5
	245	66.3	38.3	170.4	67.05
	132.5	43.3	64.2	59.2	25.05
	233.7	262.9	30.5	44.4	57.2
	463.3	31.7	220.7	160.2	38.9
	237.2	139.9	49.3	30.5	63.45
	36.3	144	40.3	31	33
	223.9	71.8	34.3	56.5	38.3
	427.1	143.7	202.1	77.4	35.1
	34.4	63.2	33.6	36.5	36.1
	130.3	88.3	30.3	37.4	12.6
	158.6	153.6	177.4	80.5	89.9
	197.9	36.9	66	66.8	0.85
	71.7	128.3	47.7	76.4	64.4
	336.2	189.7	38.4	34.1	114.8
	85.7	40	31.1	44.9	17.6
	147.7	278.4	49.8	80.2	31.25
	54.6	61	114.2	78.8	108.6
	98.3	145.3	52.3	62.1	39.1
	243.6	92.8	117.3	129.9	66.75
	45.6	49.2	33.6	46	40
	58.1	177.7	49	334.7	330.15
	181.5	45.8	39.1	102	30.8
	221.4	62	120.5	41.1	9.35
	87.7	39.7	163.3	39	76.8
	54.9	32.8	151.9	123.7	172.2
	174.4	290.6	46.9	60	3.75
	156.2	94.8	62.7	106.1	59.35
	82.5	546.7	70.3	39.6	33.5
	127.9	56.5	43.8	32	10.05
	233.9	85.7	33.6	73	27.15
	56.1	50.4	106.9	58.1	83.5
	45.6	34.4	31.5	56.8	49.75
	200.5	75	76.9	38.3	23.5
	74.5	287.7	122	187.4	211.15
	62.1	141.1	142.3	47.3	87.4
	63.5	37.1	63.7	47.4	47.5
	91.7	82	62.6	109.9	95.35
	98.7	35.4	84.1	50.1	42.8
	130	168.6	80.1	72.4	47.45
	138.6	147	80.2	34.2	5
	39.4	123.1	40.4	53.6	54.1
	60.6	241.4	88.6	113.7	127.7
	78.5	101.2	72.5	92.6	89.6
	269.4	57.1	48.6	32	78.4
	308.1	185.7	63.8	41.3	80.85
	43	74	176	60.1	126.6
	100.9	109.7	44.6	181.5	153.35
	141.6	90.7	80.4	61.7	31.1
	155.6	98.9	86.9	38.1	3.75
	53.8	30.3	39.7	36.3	29.25
	31.2	73.7	54.3	147.2	158.75
	366.6	262	49.2	160.7	2
	101	163.6	36.5	51.1	18.85
	34	333.6	79.9	34.9	57.85
	48.1	385.2	40.1	81.9	77.9
	38	32.7	57.8	182.7	192.6
	156.8	59.1	138.6	38.2	29.1
	133.9	36.3	71	37	5.55
	287.2	34.5	89.2	62.1	36.9
	137.9	100.6	87.9	163.2	138.2
	35.8	53.5	33.9	40	39.05
	30.6	112.4	42.7	48.7	54.75
	32.5	44.6	48.9	34.2	42.4
	95.7	35.3	37.8	35.6	6.65
	81.2	284.7	31.2	40.8	15.8
	482.3	60.9	33.3	34.3	190.2
	63.9	162.7	34.4	31	16.25
	36.8	62.5	99.5	42.7	74.05
	45.2	172.4	76.8	46.6	62.4
	218.7	107.9	45.6	220.4	133.85
	70.1	232.2	190.9	58.9	119.3
	43.9	109	182.2	48.5	117.65
	268.6	48.2	72.3	135.4	37.25
	107.6	35.6	49.4	131.6	102.5
	380.6	228	43.3	49.2	119.45
	174.6	30.2	34.6	43.1	26.9
	122.3	51.4	30.8	59.8	14.05
	74.5	103.2	51.5	38.4	26.9
	30.3	56.7	37.8	50.9	54.65
	34.8	122.7	68	55	71.6
	114.4	87.4	125.4	36.8	42.3
	92.4	106.8	127.2	32.1	49.5
	130.1	89.1	52	53.4	14.35
	175	72.7	113.8	31.9	1.3
	350.7	669.9	185	45.9	36.95
	145.7	32.5	33.8	31	24.95
	187.8	30.1	102.5	31	11.65
	166.6	36.4	158.4	74.9	70.8
	319.5	30.6	41.3	132.3	6.8
	162.4	45.3	107.8	139.9	112.6
	219.4	31	56.1	30.9	50.75
	66.3	38.2	210.7	36.4	108.6
	208.7	192.6	180.5	32.3	18.2
	180.2	141.1	44.7	153.2	85.45
	42.1	51.4	120.2	56	95.05
	83.9	335	101.1	195.5	204.1
	55.8	32.4	46.2	35.5	30.7
	492.4	414	98.5	58	138.95
	341.8	127.8	35.5	31.2	121.95
	45.8	52.5	126.5	153.7	194.05
	160.3	251.3	53.8	48.4	4.85
	103.2	67.2	57.9	313.9	291.25
	53	139.3	31.2	77.6	66.7
	154.6	86.5	55.3	43.7	5.95
	34.2	38	91.2	226.7	255.2
	293.2	177.5	30.6	81.4	49.9
	98.5	133.4	83.2	120	112.35
	45.8	124.9	34.2	38	32.2
	86.4	693.7	44.9	38.9	18.15
	182.1	190	32.6	91.1	16.35
	161.8	124.3	31.6	94.9	29.8
	268.7	166.1	51.8	74.8	33.65
	203	42	45	70.2	8.8
	93.1	107.4	83	117.5	112.45
	49.5	58.3	30.3	37.5	27.9
	106.1	117.3	32.8	89.7	53.05
	38.4	462	134.1	73.8	121.65
	351.1	96.4	36.9	78.1	79
	79.6	114.3	80.3	45.7	46.05
	57.3	83.6	45.3	34.3	28.3
	329.9	34.6	63.1	52.6	80.8
	254.3	49.2	125	125.9	61.25
	79.8	103.5	86.2	54.6	57.8
	159.7	58	33.5	67.8	4.7
	45.5	35.5	40.6	81.1	78.65
	193.7	48.1	30.2	177.1	95.35
	221	34.5	50.1	94.4	8.95
	90.8	77.3	188	57.8	106.4
	70.4	45.2	118.3	166.9	190.85
	223.7	103.5	88.5	43.6	24
	69.8	87.6	62.3	232.5	228.75
	31.4	125.2	105.8	199.9	237.1
	191.5	113.6	36.3	78.5	0.9
	55.9	135.5	104.9	92.1	116.6
	116.2	33	59.1	146.2	117.65
	38.6	35.5	53.3	192.9	200.25
	33.3	74.3	61.3	33.7	47.7
	269	111.5	61	106.8	2.8
	178.3	142.5	69.2	72.6	18.05
	36.7	789.9	36.7	44.4	44.4
	177.7	72.7	140	140.2	121.35
	67	135.5	87	33.1	43.1
	119.7	364.6	43.1	44.9	6.6
	143.6	68	76.3	65	31.35
	389.5	96.8	30.9	74.8	104.5
	204.5	231.7	47.6	45.2	33.25
	42.3	158.2	39.4	97.2	95.75
	33.7	271.4	169.5	40.3	108.2
	78	63.5	44.3	34.6	17.75
	144.9	161.6	64.5	50.4	10.2
	157.4	46.6	40.8	192.3	134
	84.1	53.3	36.2	97.9	73.95
	55.2	72	44.8	32.8	27.6
	57.2	190.4	193.1	68.3	136.25
	440.2	48	125.1	37.6	119.95
	101.4	100.3	41.5	156.1	126.15
	77.7	256.7	46.6	93.3	77.75
	309.5	50.6	100.1	79.2	25.5
	60.4	32.1	214.4	56.7	133.7
	92.4	79.6	64.3	66.9	52.85
	176.9	30.3	59.4	74.3	15.55
	49.1	36.1	42.8	101.9	98.75
	261.6	187.4	234.7	30.7	17.25
	193.9	39	53.4	48.5	21.75
	348.3	47.1	95.9	39.4	86.8
	502.1	49.4	56.6	43.5	179.25
	269.5	51.8	53.1	51.9	56.3
	91.2	446	49.8	190.4	169.7
	133.7	31.1	33.9	47.3	2.6
	40.9	70.5	34.6	49.4	46.25
	51.7	98.7	52.5	30.3	30.7
	95.5	82.8	51.1	39.9	17.7
	208.1	32.8	48.3	52.3	27.6
	55.7	91.6	54	60.9	60.05
	232	161.1	62.5	36.4	48.35
	46.8	66.9	36.3	35.9	30.65
	396.4	341.6	57.2	65.9	103.7
	58.7	47.3	50.9	73.2	69.3
	328	40.1	240.6	61.1	17.4
	58.4	233.3	85.4	50.3	63.8
	32.3	44.3	46.3	40.5	47.5
	108.9	37	42.7	49.7	16.6
	53	82.8	44.2	67.6	63.2
	32.2	30.7	100.8	79.7	114
	50.3	42	133.8	44.9	86.65
	361.2	136.3	52.6	47.3	107
	92.1	49.9	100.9	82.6	87
	61.6	65.6	92.5	58.6	74.05
	34.4	184.8	225	95.1	190.4
	390.6	118.4	33	82	96.8
	83	57.6	36.4	32.9	9.6
	56	272.4	31.7	58.6	46.45
	61.7	38.4	38.1	46.6	34.8
	59.2	142.4	129.7	36.9	72.15
	171.1	510.6	60.3	41	14.4
	55.9	43.9	36.7	56.9	47.3
	42.3	44.5	32.9	37.2	32.5
	46.8	40.6	58.3	33.9	39.65
	68.5	92.7	33.6	36.5	19.05
	237.5	260	76.4	34.2	46.35
	128.5	62.1	47.3	38.8	1.8
	273.8	32.2	57	41.1	67.3
	274.6	309.1	89.3	143.6	50.95
	172.9	344.4	37	31.5	36.45
	175.4	458.7	32.4	55.7	15.8
	72	39.4	141.7	44.6	79.45
	218.5	32.2	82.2	44.8	23.35
	282	34.4	65.9	43.5	64.55
	99.2	79.1	47.2	30.1	4.1
	366.8	152.7	131.3	125.3	7.55
	294.2	36	219.4	42	4.6
	208.8	50.8	30.3	80.1	9.15
	108	130	77.6	58	42.8
	159.2	136.5	71.5	54.9	11.05
	113.5	193.5	48	46	13.25
	32.5	32.9	78.2	55.4	78.25
	149.7	231.9	39.8	220.6	165.65
	228.5	155.7	35.1	74.4	22.3
	33.7	110	60	49	62.15
	119.8	158	79.5	98.4	78.25
	278.2	208.3	51.6	164.6	51.3
	43.5	49	186.7	37.6	109.2
	425.7	31.2	30.9	90.9	106.5
	112.7	73.7	89.2	52.9	41.15
	55.9	398.9	56.5	164	164.3
	43.9	82.8	30.6	81.4	74.75
	30.1	331	35.6	270.2	272.95
	37.7	116.9	50.2	55.8	62.05
	333.1	758.4	86.7	93.3	29.9
	55.1	163.1	73.1	50.1	59.1
	192.9	80.7	67.6	54.4	8.25
	57.7	232.4	46.7	45.8	40.3
	97.4	37.5	75.3	37.9	26.85
	62.1	49.5	89.8	37.8	51.65
	52.5	298.6	31.2	72.7	62.05
	298.4	66.5	113.5	71.6	20.85
	32.8	122	33.1	67.9	68.05
	31.5	111.9	67.5	120.3	138.3
	96.6	284.6	38.8	104	75.1
	49	391.7	35.1	47	40.05
	69.7	100.6	68.2	59.6	58.85
	361.5	73.9	35.3	56.8	106.3
	35.9	223.8	128.3	66.3	112.5
	64.1	88.1	73.8	196.7	201.55
	240.2	113.8	47.6	51.3	45
	321	55.5	33	37.7	106.3
	53.3	84.9	124.2	52	87.45
	156.6	56.4	157.2	56.3	56.6
	277.6	202.5	40.8	75.5	42.9
	175.1	41.1	46.9	57.9	6.2
	108.4	602.8	102	35	31.8
	142.4	34.3	135	32.2	28.5
	93.2	93	93.7	246.9	247.15
	127.7	37.7	138.1	30.2	35.4
	90.4	50.9	48.7	254.2	233.35
	148.9	271.3	39.8	247.9	193.35
	128.8	36	45.7	32.2	9.35
	64.1	168.7	176	35.7	91.65
	59.4	378.2	77.2	37	45.9
	56.4	35.6	65	71.1	75.4
	182.6	380.9	51.3	34.9	30.75
	50.8	208	90.6	52.9	72.8
	99	49.6	31.5	67.3	33.55
	116	87.4	121.6		113.933
	198.6	254.5	34.6		1.43333
	34	224.3	91.3		173.833
	110.7	109	44.3		21.6
	65.8	36.8	65.1		55.2
	66	249.4	50.5		106.467
	86.9	162.6	46.1		57.7333
	117.2	136.8	31.2		9.06667
	66.6	77.5	183.3		225.833
	274.5	163.1	51		60.6333
	340.1	38.5	157.2		4.3
	97.7	164.7	50.9		57.6333
	58.9	37.3	89.5		92.5
	34.9	72.1	45.9		61.9667
	88.4	34.4	120.9		113.733
	125.5	72.4	52.5		10.4667
	114.2	67.8			21.4
	244.9	455.1			665.3
	58.6	41.5			24.4
	52.2	60.8			69.4
	133.2	121.7			110.2
	256.2	128.7			1.2
	59.5	30.8			2.1
	93.4	50			6.6
	172.6	115.2			57.8
	82.9	61.8			40.7
	225	79.1			66.8
	194.3	178.9			163.5
	115.4	112.7			110
	33.6	272.6			511.6
	53.6	30.7			7.8
	171.6	49.8			72
	156.9	552.2			947.5
	179.3	183.9			188.5
	83.2	150.6			218
	251.3	93.6			64.1
	39.8	308.2			576.6
	30.8	30.9			31
	291.4	41.2			209
	80.2	124			167.8
	218.6	36.4			145.8
	51.6	178.1			304.6
	291.4	55.1			181.2
	42.8	62.8			82.8
	54.5	92.4			130.3
	303.2	45.3			212.6
	70	189.1			308.2
	190.3	287.2			384.1
	126.5	120.9			115.3
	198	88.6			20.8
	70.5	87.5			104.5
	32.3	64.1			95.9
	368	217.3			66.6
	31.2	110.7			190.2
	133.3	71.9			10.5
	64.1	164.7			265.3
	75.1	37.9			0.7
	70.7	630.8			1190.9
	151.4	125.3			99.2
	88	82.4			76.8
	426.6	36.5			353.6
	122.7	32.2			58.3
	32.4	66.4			100.4
	180.7	817.9			1455.1
	104.9	98.7			92.5
	239.6	35.1			169.4
	212.8	128			43.2
	148.4	49.9			48.6
	42.9	145			247.1
	259.8	114.2			31.4
	189.3	42.9			103.5
	113.7	34.4			44.9
	47.3	71.3			95.3
	196.1	257.2			318.3
	281.9	131.3			19.3
	91.8	526.4			961
	30.5	74.2			117.9
	251.9	108			35.9
	46.7	263.6			480.5
	64.3	112.1			159.9
	92.4	279.1			465.8
	68.7	53.7			38.7
	73.9	297			520.1
	132.6	377.4			622.2
	86.2	50.8			15.4
	92	83.3			74.6
	102.6	151.9			201.2
	37.5	234.6			431.7
	50.3	36.2			22.1
	68.4	35.4			2.4
	107.7	108.1			108.5
	235.7	77.3			81.1
	38.8	35.2			31.6
	59.3	296.8			534.3
	454.1	281.3			108.5
	38	955			1872
	139.1	95			50.9
	221.4	361.2			501
	39.1	94.2			149.3
	257.1	238.1			219.1
	31.1	163.5			295.9
	135.1	376.8			618.5
	120.5	50.1			20.3
	52.4	62.1			71.8
	66.3	75			83.7
	262.9	204.8			146.7
	80.1	33.9			12.3
	90	43.4			3.2
	31.6	98.7			165.8
	150.6	671.2			1191.8
	45	427.4			809.8
	113.3	113.3			113.3
	45.3	73.5			101.7
	30	228.3			426.6
	37	44.7			52.4
	135.9	706.7			1277.5
	47.5	42.3			37.1
	171.3	46.4			78.5
	68.4	52.1			35.8
	129.1	86.5			43.9
	139.8	158.3			176.8
	51	204.6			358.2
	87.4	550.3			1013.2
	103.8	172.5			241.2
	53.2	178.9			304.6
	220.3	37.6			145.1
	48.6	106.4			164.2
	33.8	39.5			45.2
	121.7	50.2			21.3
	88	32.9			22.2
	32.8	36.7			40.6
	47.5	89.8			132.1
	116.3	85.6			54.9
	69.7	656.9			1244.1
	78.9	30.2			18.5
	47	91.2			135.4
	60.8	99.7			138.6
	39.3	143.7			248.1
	56.6	616.7			1176.8
	51.8	207.6			363.4
	184.6	551.7			918.8
	140.5	74.7			8.9
	30.2	30.3			30.4
	363.9	197.6			31.3
	38.6	547.4			1056.2
	34.6	37.8			41
	36.4	206			375.6
		105.8
		46.8
		43.2
		139.8
		119.8
		73.4
		137.8
		456.9
		96.8
		32.6
		57.8
		36.4
