# Supplementary material for: Fat body glycolysis defects inhibit mTOR and promote distant muscle disorganization through TNF-α/egr and ImpL2 signaling in Drosophila larvae
Source: EMBO Rep. 2024 Sep 9;25(10):4410–32. doi: 10.1038/s44319-024-00241-3 (PMC11467327; doi:10.1038/s44319-024-00241-3)
Supplement: Supplementary file 2 — Source data Fig. 1 [file 44319_2024_241_MOESM2_ESM.zip › Figure1/1E/Fig1E_TAG_FB.xlsx]

## Sheet: Sheet1
FAT BODY
		Glycerol from TAG		normalized by RNA content
				FB w	FB Pglym78
				0.399	0.208149							v
				0.681852	0.178491
				0.389741	0.218738
				0.462	0.274876
			Average	0.483148	0.220063
			StDev	0.136304	0.0403174
			sem	0.0681519	0.0201587
				normalized by RNA content in %
				FB w	FB Pglym78
			Average	100	45.5478
			SEM	14.1058	4.17236
