# Supplementary material for: Fat body glycolysis defects inhibit mTOR and promote distant muscle disorganization through TNF-α/egr and ImpL2 signaling in Drosophila larvae
Source: EMBO Rep. 2024 Sep 9;25(10):4410–32. doi: 10.1038/s44319-024-00241-3 (PMC11467327; doi:10.1038/s44319-024-00241-3)
Supplement: Supplementary file 3 — Source data Fig. 2 [file 44319_2024_241_MOESM3_ESM.zip]

Archive with 11 entries (8 files):
- Figure2/
- Figure2/.DS_Store
- __MACOSX/Figure2/._.DS_Store
- Figure2/2A/
- __MACOSX/Figure2/._2A
- Figure2/2B/
- __MACOSX/Figure2/._2B
- Figure2/2A/Fig2A_Pupariation.xlsx
- __MACOSX/Figure2/2A/._Fig2A_Pupariation.xlsx
- Figure2/2B/Fig2B_Brains&wing_discs.xlsx
- __MACOSX/Figure2/2B/._Fig2B_Brains&wing_discs.xlsx
