# Supplementary material for: Fat body glycolysis defects inhibit mTOR and promote distant muscle disorganization through TNF-α/egr and ImpL2 signaling in Drosophila larvae
Source: EMBO Rep. 2024 Sep 9;25(10):4410–32. doi: 10.1038/s44319-024-00241-3 (PMC11467327; doi:10.1038/s44319-024-00241-3)
Supplement: Supplementary file 3 — Source data Fig. 2 [file 44319_2024_241_MOESM3_ESM.zip › Figure2/2A/Fig2A_Pupariation.xlsx]

## Sheet: Feuil1
	number of pupaes							%
time(h)	WRNAi	pgk-i	pglym78-i	eno-i			time(h)	WRNAi	pgk-i	pglym78-i	eno-i
114	63	39	54	0			108	0	0	0	0
120	15	53	23	0			114	77.7778	24.0741	35.5263	0
131	3	22	17	0			120	96.2963	56.7901	50.6579	0
138		34	28	0			131	100	70.3704	61.8421	0
145		8	14	0			138	100	91.358	80.2632	0
152		6	3	0			145	100	96.2963	89.4737	0
161			7				152	100	100	91.4474	0
169			6				161	100	100	96.0526	0
183							169	100	100	100	0
	81	162	152	0	Total		183	100	100	100	0
