# Supplementary material for: Fat body glycolysis defects inhibit mTOR and promote distant muscle disorganization through TNF-α/egr and ImpL2 signaling in Drosophila larvae
Source: EMBO Rep. 2024 Sep 9;25(10):4410–32. doi: 10.1038/s44319-024-00241-3 (PMC11467327; doi:10.1038/s44319-024-00241-3)
Supplement: Supplementary file 3 — Source data Fig. 2 [file 44319_2024_241_MOESM3_ESM.zip › Figure2/2B/Fig2B_Brains&wing_discs.xlsx]

## Sheet: wing dicsc
	Lpp>WRNAi	Lpp>pglym78i
	area	area
	134619	147887
	131939	109175
	140515	142344
	140467	149037
	129512	116465
	152461	131943
	178412	122403
	168325	129244
	124287	140602
	128755	141441
	142334	104832
	150308	143485
	116529	151080
	143285	146766
	139368	138520
	132516	130959
	140461	156445
	152487	124765
	173343	146338
	123711	145678
	166975	123343
	143117	129262
	162533	111093
	180062	100525
	163884	132863
	181946	97643.7
		155355
average	147775	132203

## Sheet: Brains size
	Lpp>WRNAi 5d	Lpp>pglym78-i 5d
	area	area
	377230	257116
	208173	270114
	238758	250927
	277909	250070
	230270	258200
	257455	207122
	303078	220641
	265681	244283
	237991	187596
	228775	201497
	216936	240719
	247124	230941
	221584	230046
	232560
	247065
average	252706	234559
