# Supplementary material for: Fat body glycolysis defects inhibit mTOR and promote distant muscle disorganization through TNF-α/egr and ImpL2 signaling in Drosophila larvae
Source: EMBO Rep. 2024 Sep 9;25(10):4410–32. doi: 10.1038/s44319-024-00241-3 (PMC11467327; doi:10.1038/s44319-024-00241-3)
Supplement: Supplementary file 4 — Source data Fig. 3 [file 44319_2024_241_MOESM4_ESM.zip]

Archive with 35 entries (30 files):
- Figure3/
- Figure3/.DS_Store
- __MACOSX/Figure3/._.DS_Store
- Figure3/3A/
- __MACOSX/Figure3/._3A
- Figure3/3B/
- __MACOSX/Figure3/._3B
- Figure3/3C/
- __MACOSX/Figure3/._3C
- Figure3/3D/
- __MACOSX/Figure3/._3D
- Figure3/README.txt
- __MACOSX/Figure3/._README.txt
- Figure3/3A/lpp>eno-i.tif
- __MACOSX/Figure3/3A/._lpp>eno-i.tif
- Figure3/3A/lpp>pgk-i.tif
- __MACOSX/Figure3/3A/._lpp>pgk-i.tif
- Figure3/3A/Lpp>pglym78-i.tif
- __MACOSX/Figure3/3A/._Lpp>pglym78-i.tif
- Figure3/3A/lpp>w-i.tif
- __MACOSX/Figure3/3A/._lpp>w-i.tif
- Figure3/3B/lpp>eno-i.JPG
- __MACOSX/Figure3/3B/._lpp>eno-i.JPG
- Figure3/3B/lpp>pgk-i.JPG
- __MACOSX/Figure3/3B/._lpp>pgk-i.JPG
- Figure3/3B/lpp>pglym78-i.JPG
- __MACOSX/Figure3/3B/._lpp>pglym78-i.JPG
- Figure3/3B/lpp>w-i.JPG
- __MACOSX/Figure3/3B/._lpp>w-i.JPG
- Figure3/3C/Fig3C_Quantification.xlsx
- __MACOSX/Figure3/3C/._Fig3C_Quantification.xlsx
- Figure3/3D/WB a-actinin & GFP.tif
- __MACOSX/Figure3/3D/._WB a-actinin & GFP.tif
- Figure3/3D/WB Myosin & Apo-Lpp.tif
- __MACOSX/Figure3/3D/._WB Myosin & Apo-Lpp.tif
