# Supplementary material for: Fat body glycolysis defects inhibit mTOR and promote distant muscle disorganization through TNF-α/egr and ImpL2 signaling in Drosophila larvae
Source: EMBO Rep. 2024 Sep 9;25(10):4410–32. doi: 10.1038/s44319-024-00241-3 (PMC11467327; doi:10.1038/s44319-024-00241-3)
Supplement: Supplementary file 4 — Source data Fig. 3 [file 44319_2024_241_MOESM4_ESM.zip › Figure3/README.txt]

Figure3A. The images were modified in the same way with Adobe Photoshop. 
Figure3B. The images were modified in the same way with Adobe Photoshop. 
Figure3C. Muscle quantifications indicated in Material and Methods.
Figure3D. Western blots. The red lines indicate the selected areas and the antibodies.
