# Supplementary material for: Fat body glycolysis defects inhibit mTOR and promote distant muscle disorganization through TNF-α/egr and ImpL2 signaling in Drosophila larvae
Source: EMBO Rep. 2024 Sep 9;25(10):4410–32. doi: 10.1038/s44319-024-00241-3 (PMC11467327; doi:10.1038/s44319-024-00241-3)
Supplement: Supplementary file 4 — Source data Fig. 3 [file 44319_2024_241_MOESM4_ESM.zip › Figure3/3C/Fig3C_Quantification.xlsx]

## Sheet: Sheet1
	Muscle phenotype
		None	minor	moderate	strong		%	None	minor	moderate	strong
	Lpp>wRNAi	11					Lpp>wRNAi	100	0	0	0
	Lpp>PgkRNAi	12	6	1			Lpp>PgkRNAi	63	32	5	0
	Lpp>Pglym78RNAi		4	12			Lpp>Pglym78RNAi	0	25	75	0
	Lpp>EnoRNAi				13		Lpp>EnoRNAi	0	0	0	100
