# Supplementary material for: Fat body glycolysis defects inhibit mTOR and promote distant muscle disorganization through TNF-α/egr and ImpL2 signaling in Drosophila larvae
Source: EMBO Rep. 2024 Sep 9;25(10):4410–32. doi: 10.1038/s44319-024-00241-3 (PMC11467327; doi:10.1038/s44319-024-00241-3)
Supplement: Supplementary file 5 — Source data Fig. 4 [file 44319_2024_241_MOESM5_ESM.zip]

Archive with 58 entries (47 files):
- Figure4/
- Figure4/.DS_Store
- __MACOSX/Figure4/._.DS_Store
- Figure4/4A/
- Figure4/4B/
- __MACOSX/Figure4/._4B
- Figure4/4C/
- Figure4/4D/
- Figure4/4E/
- __MACOSX/Figure4/._4E
- Figure4/4F/
- __MACOSX/Figure4/._4F
- Figure4/4G/
- __MACOSX/Figure4/._4G
- Figure4/4H/
- __MACOSX/Figure4/._4H
- Figure4/4I/
- __MACOSX/Figure4/._4I
- Figure4/4J/
- __MACOSX/Figure4/._4J
- Figure4/README.txt
- __MACOSX/Figure4/._README.txt
- Figure4/4A/Fig4A_qPCR.xlsx
- __MACOSX/Figure4/4A/._Fig4A_qPCR.xlsx
- Figure4/4B/PAMPK_H3_PS6K.jpg
- __MACOSX/Figure4/4B/._PAMPK_H3_PS6K.jpg
- Figure4/4B/S6K.jpg
- __MACOSX/Figure4/4B/._S6K.jpg
- Figure4/4C/qRT-PCR_4C.xlsx
- __MACOSX/Figure4/4C/._qRT-PCR_4C.xlsx
- Figure4/4D/qRT-PCR_4D.xlsx
- __MACOSX/Figure4/4D/._qRT-PCR_4D.xlsx
- Figure4/4E/lpp>pglym78-i,Reptor-i.tif
- __MACOSX/Figure4/4E/._lpp>pglym78-i,Reptor-i.tif
- Figure4/4E/lpp>pglym78-i,w-i.tif
- __MACOSX/Figure4/4E/._lpp>pglym78-i,w-i.tif
- Figure4/4E/lpp>xw-i.tif
- __MACOSX/Figure4/4E/._lpp>xw-i.tif
- Figure4/4F/.DS_Store
- __MACOSX/Figure4/4F/._.DS_Store
- Figure4/4F/lpp>pglym78-i,Reptor-i.tif
- __MACOSX/Figure4/4F/._lpp>pglym78-i,Reptor-i.tif
- Figure4/4F/lpp>pglym78-i,w-ii.tif
- __MACOSX/Figure4/4F/._lpp>pglym78-i,w-ii.tif
- Figure4/4F/lpp>w-i.tif
- __MACOSX/Figure4/4F/._lpp>w-i.tif
- Figure4/4G/Fig4G_cell area.xlsx
- __MACOSX/Figure4/4G/._Fig4G_cell area.xlsx
- Figure4/4H/Fig4H_Lipid droplets.xlsx
- __MACOSX/Figure4/4H/._Fig4H_Lipid droplets.xlsx
- Figure4/4I/WB a-actinin.tif
- __MACOSX/Figure4/4I/._WB a-actinin.tif
- Figure4/4I/WB Apo_lpp.tif
- __MACOSX/Figure4/4I/._WB Apo_lpp.tif
- Figure4/4I/WB Myosin.tif
- __MACOSX/Figure4/4I/._WB Myosin.tif
- Figure4/4J/Fig4J_Muscle Quantification.xlsx
- __MACOSX/Figure4/4J/._Fig4J_Muscle Quantification.xlsx
