# Supplementary material for: Fat body glycolysis defects inhibit mTOR and promote distant muscle disorganization through TNF-α/egr and ImpL2 signaling in Drosophila larvae
Source: EMBO Rep. 2024 Sep 9;25(10):4410–32. doi: 10.1038/s44319-024-00241-3 (PMC11467327; doi:10.1038/s44319-024-00241-3)
Supplement: Supplementary file 5 — Source data Fig. 4 [file 44319_2024_241_MOESM5_ESM.zip › Figure4/4A/Fig4A_qPCR.xlsx]

## Sheet: Sheet3
		qRT-PCR
		Lpp>WRNAi			Lpp>pglym78RNAi
	Rp49/RpL32	1	1	1	1	1	1
	mTor	1.50004	0.734584	0.907519	0.388234	0.399149	0.400535
	raptor	1.02219	1.05824	0.92445	0.68381	0.688566	0.698178
	Rheb	0.986233	0.97942	1.03526	0.30566	0.351111	0.432269
