# Supplementary material for: Fat body glycolysis defects inhibit mTOR and promote distant muscle disorganization through TNF-α/egr and ImpL2 signaling in Drosophila larvae
Source: EMBO Rep. 2024 Sep 9;25(10):4410–32. doi: 10.1038/s44319-024-00241-3 (PMC11467327; doi:10.1038/s44319-024-00241-3)
Supplement: Supplementary file 5 — Source data Fig. 4 [file 44319_2024_241_MOESM5_ESM.zip › Figure4/4C/qRT-PCR_4C.xlsx]

## Sheet: Feuil1
		qRT-PCR figure4C
		driver : lppGal4
		Fold Change
			Pgk_RNAi	Pglym78_RNAi
		Rp49/RpL32	1	1
		Unk rep.1	1	0.396392
		Unk rep.2	1	0.348686
		Unk rep.3	1	0.319746
		Thor rep.1	1	0.0665231
		Thor rep.2	1	0.0607909
		Thor rep.3	1	0.0531053
		Reptor rep.1	1	0.298334
		Reptor rep.2	1	0.473029
		reptor rep.3	1	0.317538
		ReptorBP rep.1	1	0.406126
		ReptorBP rep.2	1	0.309927
		ReptorBP rep.3	1	0.326655
		Mean
		genes	Pgk_RNAi	Pglym78_RNAi
		Rp49/RpL32	1	1
		unk	1	0.29937
		Thor	1	0.09667
		Reptor	1	0.362967
		ReptorBP	1	0.347569
