# Supplementary material for: Fat body glycolysis defects inhibit mTOR and promote distant muscle disorganization through TNF-α/egr and ImpL2 signaling in Drosophila larvae
Source: EMBO Rep. 2024 Sep 9;25(10):4410–32. doi: 10.1038/s44319-024-00241-3 (PMC11467327; doi:10.1038/s44319-024-00241-3)
Supplement: Supplementary file 5 — Source data Fig. 4 [file 44319_2024_241_MOESM5_ESM.zip › Figure4/4D/qRT-PCR_4D.xlsx]

## Sheet: Feuil1
		qRT-PCR Figure4D
		FoldChange
			Pglym_RNAi, w_RNAi	Pglym_RNAi, reptor_RNAi
		Rp49/RpL32	1	1
		Unk rep.1	1	0.702222
		Unk rep.2	1	0.724471
		Unk rep.3	1	0.809442
		Thor rep.1	1	0.333325
		Thor rep.2	1	0.317538
		Thor rep.3	1	0.289172
		Mean
		genes	Pglym_RNAi, w_RNAi	Pglym_RNAi, reptor_RNAi
		Rp49/RpL32	1	1
		Unk	1	0.745379
		Thor	1	0.313345
