# Supplementary material for: Fat body glycolysis defects inhibit mTOR and promote distant muscle disorganization through TNF-α/egr and ImpL2 signaling in Drosophila larvae
Source: EMBO Rep. 2024 Sep 9;25(10):4410–32. doi: 10.1038/s44319-024-00241-3 (PMC11467327; doi:10.1038/s44319-024-00241-3)
Supplement: Supplementary file 5 — Source data Fig. 4 [file 44319_2024_241_MOESM5_ESM.zip › Figure4/4G/Fig4G_cell area.xlsx]

## Sheet: 2WRNAi
	cell area
replicates	a	b	c	d	e	f	g	h	i	j				AVERAGE
	1175.96	2724.58	3324.62	3547.52	4110.3	2234.92	5134.46	3816.21	997.686	2475.85			a	3968.64
	2760.56	3177.63	3042.38	3701.88	3846.31	2423.55	4724.97	3717.14	1852.97	3482.72			b	3349.25
	3769.77	2878.3	3934.17	3332.31	4772.69	2563.28	4809.73	2980.46	3081.13	3073.76			c	3325.45
	3251.07	3471.09	5054.4	3813.01	2647.4	2001.88	6132.9	4302.45	2249.22	3321.85			d	3727.04
	3522.32	2510.12	3354.3	7673.3	3242.21	2581.32	4510.94	3141.23	3456.99	2956.23			e	3099.48
	3125.75	3512.4	3909.29	3487.2	4130.59	4234.24	4452.33	3120.84	4234.24	2560.93			f	3385.26
	4144.25	2602.14	5225.2	3285.55	2072.98	3688.32	3361.03	2931.25	4686.33	1979.57			g	3878.02
	2294.49	6239.65	3854.64	3094.15	3552.75	4628.47	4280.36	2518.66	2399.21	2671.85			h	2722.86
	3686.93	3850.58	3101.09	4259.11	3592.25	2721.27	3262.07	2876.06	2865.17	4109.24			i	2977.47
	4998.36	3720.45	2866.88	4165.07	3312.67	2619.01	3679.99	3049.21	4376.97	1806.1			j	3184.3
	3757.18	2605.66	3245.74	2996.37	1916.38	3201.43	3707.96	1813.58	2656.37	2560.61
	2019.92	3424.97	4592.28	3839.05	3413.01	3726.54	3734.97	2886.95	1941.57	4169.98
	6089.56	4835.24	2496.99	3115.61	3040.88	3350.56	4276.3	2310.93	2240.58	1803.65
	3870.76	3732.41	2975.23	3127.78	3208.16	3021.35	3007.9	3319.18	2331.85	4797.45
	3277.87	3067.57	3031.81	3157.03	3753.55	7212.67	1506.78	2999.68	2218.16	2119.95
	3489.02	2885.88	2896.56	3406.29	2298.22	3040.99	6609.43	3416.96	4235.52	2916.84
	5337.08	3161.4	3380.99	2855.03	2681.35	2633.95	2483.97	3427	4789.77	3342.02
	3110.8	3488.91	2972.56	3727.5	1926.62	2426.96	4354.87	2448.31	2619.65	2348.61
	5051.31	2685.62	3025.94	3588.19	1827.35	3819.73	4515.42	2395.36	3406.93	4439.84
	4726.25	2038.07	2801.34	4627.4	2213.25	5825.46	5116.85	3118.81	2669.18	2377.11
	3209.76	2666.19	3379.81	3555.95	2677.72	3722.27	4205.95	2498.27	2399.74	2262.35
	3131.51	1443.9	2476.39	3499.16	2555.6	3276.48	4217.05	3437.57	3741.7	2627.65
	3721.63	2102.01	2102.01	4623.88	3019.21	2564.46	2203.86	2202.47	3440.45	3987.54
	2679.11	5359.71	2658.93	5210.04	2004.66	3633.88	2335.59	2050.56	3566.63	2605.77
	3414.51	1812.51	2420.13	4203.39	2189.23	3144.75	2175.25	2177.27	3316.62	4504.32
	4256.02	4089.91	3809.06	2822.58	2448.1	2117.17	5214.31	3197.16	3295.48	3998.43
	3172.82	3645.19	5321.49	3711.49	2643.34	4009.32	3724.19	2248.26	4624.52	4131.44
	2509.48	3542.5	1669.04	3072.69	2514.93	3708.82	4955.02	2079.81	4155.89	2271.43
	2626.16	2303.03	3853.25	2985.26	2532.75	2638.65	2602.25	1800.98	3708.28	3980.07
	3193.75	2684.12	1944.45	5810.3	1981.17	2709.64	3153.5	1791.59	2409.67	3511.12
	3381.52	5044.69	2685.19	4656.86	2144.72	4218.44	2283.49	2455.68	2591.36	2497.1
	3978.36	2720.53	2771.23	3760.59	3214.14	4295.94	3468.63	1712.48	2213.46	2260.22
	5065.72	5983.55	3021.45	3519.76	2436.89	3245.74	2864.42	3266.55	1681.42	3220.12
	4013.27	3769.99	4595.91	3081.98	1931.32	2562.43	3811.62	2266.52	3139.09	2033.48
	4035.26	6835.53	2136.5	4104.43	2365.37	2950.68	4636.8	2476.17	3596.3	2793.65
	4418.92	4411.55	2441.48	3481.01	2083.12	3449.31	4093.65	1976.26	1129.52	3972.7
	4790.84	4286.65	2772.09	3761.34	3771.48	4731.27		2078.53	2318.51	4520.76
	4451.48	2384.48	2680.28	2035.72	3702.2	2877.13		2474.68	3625.55	3501.51
	3321.53	3555.52	2930.29	4379.42	2218.59	3393.69		2270.79	1764.47	3618.29
	10185.8	2751.48	2814.57	4368.43	3240.51	1554.39		2064.01	2308.79	2916.2
	4521.4	2808.91	2650.92	2783.51	2422.69	2794.72		2863.04	3216.27	3432.44
	4695.4	3380.77	4308.75	2860.9	6207.94	2409.14		2099.35	2382.45	3528.84
	4522.57	2925.06	2415.01	5221.15	3148.06	2308.26		2580.36	3339.46	3659.18
	3872.36	2401.24	3200.79	3738.92	3238.16	4072.51		2402.41	2699.39	2951.53
	4180.12	2561.57	3315.44	3404.47	5478.84	5583.77		2213.14	3191.83	5051.09
	4432.37	3655.87	2568.73	2890.15	2016.3	3739.03		2442.34	1913.17	3136.85
	4021.81	3860.94	2315.62	2827.92	2470.94	4475.6		2112.8	2959.64	2403.69
	4984.69	4278.11	3506.74		2036.04	3174.75		2883.43	3655.34	3640.71
	2883.75	2634.16	3744.58		1790.31	2798.03		2607.48	2061.02	3698.25
	3404.69	2867.09	6218.94		3087.21	4042.09		2326.3	1912.21
	2755.01	3148.49	3625.98		3070.77	2339.96		3309.25	2506.17
	2867.73	2230.33	6835.63		2773.9	2224.56		1495.14	3021.67
	3750.56	2140.45	2969.04		3039.17	1873.04		2782.65	2809.24
	3726.11	4276.73	3038		3180.08	2715.19		2196.38	3089.77
	3897.23	1962.17	3096.71		3072.27	4344.41		5163.07	3599.08
	9282.45	2740.49	3442.26		4399.7	4329.03		2676.01	2440.2
	2867.63	4114.04	5692.66		5126.46	4319.53		1592.5	1396.29
	3809.7	1471.12	3559.58		3392.52	4972.85		2732.7	3069.28
	3129.91	3470.44	2499.02		2752.76	5048.85		2671.21	3101.73
	5008.5	8388.31	2709.32		2491.87	2364.62		2619.97	2219.12
	4063.44	2947.8	4731.27		3012.06	1995.05		1609.47	2555.92
	3858.8	2636.09	3784.08		2737.71	2307.19		2247.3	3288.54
	4186.1	2555.17	3430.2		3442.8	2762.8		2995.94	4019.99
	3117.74	2792.05	3517.41		4579.26	4173.39		3816.85	4104.75
	3120.52	2893.99	2673.77		3588.94	2937.23		2302.6	1480.41
	2674.52	1643.42	2059.32		2907.02	2604.27		3348.86	2973.2
	3305.84	3316.08			2166.92	2035.3		2662.67	2295.98
	5754.26	3075.15			4066	2060.06		3600.36	3287.05
	3204.64	3106.43			2355.87	4335.33		3059.99	3008.43
	6151.69	3339.03			3654.05	4606.91		2351.06	4121.19
	2573.85	2325.34			1932.6	4342.7		3678.07	3655.76
	3604.84	2695.65			2887.48	3830.3		2461.76	2208.02
	3954.45	5809.77			3146.35	2120.59		3033.52	3400.95
	4636.05	4526.31			2869.97	2114.29		3751.09	2847.88
	3976.65	3184.46			3327.72	2929.33		6493.71	2017.47
	3948.9	2619.22			2643.03	3448.35		2081.95	4122.69
	4588.65	5284.66			3139.95	5052.27		2681.45	4719.21
	4880.29	2396.54			2576.41	4096.64		2976.94	3034.37
	4116.6	3376.5			4247.16	3752.69		3502.26	3283.63
	6142.61	3748.21			2927.41	4962.92		2706.75	2034.55
		3270.61			4092.05	2585.49		3789.2	1697.65
		2400.17			4299.04	2941.18		2342.42	3075.47
		2475.11			2700.14	3437.35		1217.27	3112.62
		5203.32			3292.6	3175.49		2324.8	4539.55
		2829.73			3954.02	4645.76		3316.4	5331.1
		2466.57			4576.16	4159.3		3163.32	2104.47
		4112.87			3647.22	4338.86		1892.25	2872.22
		4726.15			3643.27	3461.8		3896.91	3055.83
		5205.24			3554.14			2062.95	2225.74
		3201.54			2440.2			1892.89	5285.84
		2012.67			3943.35			2378.07	3254.7
		2632.78			3723.98			2660.64	2279.54
					2732.05			3234.63	4714.62
					3285.98			2789.38	1760.95
					2659.78			2946.41	2169.27
					3405.22			2675.8
					4062.16			2965.2
								1851.69
								2620.71
								2016.72

## Sheet: 2Pglym78-I,Wi
	cell area
replicates	a	b	c	d	e	f	g	h	i	j	k	l	m
	598.868	187.453	654.698	751.414	577.731	993.203	726.114	1087.78	811.621	561.185	499.377	627.477	734.547				AVERAGE
	634.843	1047.11	657.474	891.149	594.598	1282.07	831.156	1311.21	1066.01	614.987	645.411	676.902	864.142			a	1504.87
	728.035	1124.29	835.746	899.156	663.879	1334.27	835.319	1435.36	1100.27	802.76	782.051	911.859	1054.69			b	2171.25
	740.098	1133.15	891.897	1042.84	778.635	1347.72	1007.29	1473.58	1171.47	939.934	798.063	971.426	1106.79			c	1765.46
	791.338	1223.14	912.606	1089.81	845.887	1356.15	1034.84	1506.46	1187.91	1077.43	800.625	975.696	1145.86			d	1973.24
	868.625	1265.41	953.492	1115.43	866.277	1383.8	1058.64	1522.36	1262.11	1127.92	845.247	1073.37	1196.88			e	1781.68
	876.952	1334.59	982.421	1168.17	919.972	1409.85	1062.91	1528.13	1264.13	1183.22	947.407	1095.26	1211.29			f	2017.39
	939.401	1336.72	994.697	1197.2	942.496	1425.33	1094.72	1540.62	1284.1	1208.73	1038.68	1131.76	1230.19			g	2067.33
	962.032	1359.57	1050.85	1200.08	949.328	1460.13	1144.79	1588.76	1313.56	1228.48	1065.05	1215.67	1294.66			h	2596.74
	972.707	1375.8	1063.12	1212.25	961.178	1460.23	1159.52	1596.66	1328.72	1237.55	1108.92	1220.05	1349			i	2181.39
	984.983	1435.89	1069.53	1238.62	971.532	1461.09	1167.85	1607.12	1332.45	1310.78	1118.1	1276.62	1352.52			j	2017.05
	991.388	1488.95	1074.01	1269.05	984.129	1482.44	1170.3	1637.23	1345.16	1311.53	1141.69	1277.59	1380.49			k	1899.91
	1010.5	1564.21	1077.32	1314.52	985.73	1519.27	1172.65	1644.81	1354.34	1314.63	1146.07	1314.09	1382.84			l	1821.48
	1015.09	1566.66	1081.06	1330.53	1070.38	1558.23	1193.25	1686.65	1411.66	1321.99	1168.06	1315.37	1388.82			m	1700.41
	1018.29	1586.31	1139.02	1359.14	1082.23	1566.13	1265.31	1703.94	1416.25	1323.06	1187.17	1323.38	1415.93
	1032.49	1615.56	1154.82	1359.57	1090.88	1575.63	1309.08	1715.05	1435.47	1342.92	1222.39	1328.61	1421.06
	1032.49	1654.41	1164.86	1379.1	1091.41	1584.81	1317.62	1727.54	1453.4	1344.73	1239.47	1330.85	1442.51
	1061.84	1655.48	1168.49	1389.03	1144.89	1610.43	1318.58	1746.64	1484.89	1415.83	1243.96	1405.15	1458.1
	1062.27	1682.38	1176.81	1395.33	1147.78	1629.01	1324.66	1810.8	1494.5	1424.05	1244.38	1427.04	1468.45
	1065.47	1717.29	1199.66	1463.44	1154.08	1632.74	1425.75	1815.29	1501.76	1437.07	1272.03	1463.44	1497.06
	1069.21	1726.15	1211.4	1466	1155.36	1675.02	1428.1	1824.36	1510.41	1448.6	1277.69	1478.28	1500.69
	1080.74	1745.68	1235.1	1466.53	1166.35	1675.76	1440.06	1901.97	1552.89	1454.68	1277.9	1498.56	1516.06
	1082.66	1772.26	1255.06	1481.69	1203.18	1676.4	1448.17	1906.45	1569.01	1457.03	1278.55	1525.78	1572.96
	1104.86	1782.73	1261.36	1525.78	1214.07	1686.86	1533.89	1909.65	1592.5	1466.64	1335.23	1551.4	1597.41
	1137.63	1813.04	1264.88	1545.1	1234.99	1690.28	1539.34	1912.75	1600.29	1485.43	1360.42	1553.85	1606.59
	1141.37	1816.67	1267.44	1546.81	1242.04	1695.4	1544.99	1918.19	1601.14	1486.71	1361.7	1555.03	1610.54
	1147.78	1823.83	1269.05	1550.65	1243.1	1698.93	1552.57	1945.84	1608.51	1538.27	1373.55	1565.06	1611.5
	1167.95	1842.72	1272.03	1577.55	1252.61	1713.34	1552.79	1959.29	1614.7	1545.63	1377.18	1575.95	1614.7
	1173.93	1848.38	1291.46	1601.14	1264.99	1726.04	1554.71	1991.32	1615.77	1559.83	1388.07	1583.85	1650.68
	1182.79	1893.21	1309.29	1618.54	1298.51	1738	1560.47	1993.13	1677.26	1582.46	1390.53	1587.05	1651.42
	1185.78	1899.83	1323.27	1631.89	1299.58	1751.77	1562.61	2010.1	1694.98	1613.21	1409.31	1588.65	1679.07
	1188.98	1920.11	1344.73	1639.79	1314.63	1752.94	1628.15	2013.09	1712.7	1615.45	1432.69	1592.82	1686.22
	1207.24	1921.18	1345.69	1644.59	1332.24	1770.34	1630.29	2033.91	1720.6	1621.96	1451.48	1594.42	1691.99
	1208.84	1945.95	1349.21	1657.62	1337.47	1782.94	1631.35	2048.43	1737.89	1648.97	1452.44	1599.97	1697.43
	1213.43	1956.52	1352.63	1662.1	1339.71	1793.4	1636.59	2072.66	1743.23	1650.57	1459.91	1600.72	1701.49
	1215.24	1973.7	1369.39	1671.07	1342.81	1800.34	1651.42	2072.98	1750.38	1669.25	1478.06	1630.93	1732.55
	1219.09	1979.68	1382.63	1673.41	1346.76	1802.26	1661.46	2126.57	1759.78	1681.31	1488.2	1640.11	1813.36
	1236.27	1979.79	1389.35	1674.38	1360.85	1807.7	1664.98	2148.34	1782.09	1685.8	1497.92	1669.68	1851.9
	1240.65	1988.22	1390.1	1683.13	1372.06	1809.63	1667.44	2165.21	1783.37	1694.34	1504.43	1678.22	1854.57
	1252.29	1990.57	1398.64	1688.89	1387.11	1822.12	1670.74	2193.07	1824.57	1697.86	1504.86	1727.43	1859.59
	1268.62	2010.53	1399.39	1700.63	1402.38	1848.38	1672.45	2324.8	1826.71	1714.19	1512.12	1740.88	1888.94
	1271.93	2020.46	1418.07	1707.25	1416.68	1852.01	1683.02	2333.88	1841.33	1714.73	1534.85	1747.71	1911.57
	1288.05	2043.2	1423.09	1707.89	1417	1872.29	1692.1	2365.58	1887.98	1715.26	1552.25	1780.06	1932.82
	1299.36	2047.15	1442.3	1746.75	1434.29	1872.93	1704.48	2375.62	1911.68	1729.46	1570.4	1785.71	1992.81
	1307.26	2052.59	1502.51	1753.58	1440.27	1904.21	1722.2	2387.14	1921.5	1737.14	1580.22	1790.52	2006.69
	1326.9	2054.62	1505.5	1760.84	1443.58	1914.03	1729.99	2392.8	1923.53	1746.86	1581.08	1791.59	2016.4
	1381.88	2064.76	1519.27	1782.19	1482.87	1919.58	1733.94	2444.9	1999.43	1754.65	1584.28	1806.32	2080.99
	1384.23	2066.25	1520.12	1785.29	1493.43	1924.7	1771.2	2456	2033.27	1756.25	1614.6	1852.11	2086.43
	1402.06	2075.65	1528.23	1786.78	1507.2	1953.21	1799.06	2475.21	2033.48	1767.14	1624.52	1857.45	2091.98
	1412.3	2077.78	1545.95	1810.37	1514.36	1959.61	1819.98	2488.24	2078.32	1805.14	1626.44	1876.56	2174.61
	1419.13	2082.8	1554.28	1812.4	1529.84	1965.59	1840.48	2507.34	2078.32	1805.46	1629.01	1886.06	2258.51
	1427.04	2105.43	1561.33	1827.88	1532.18	1972.63	1856.28	2515.14	2108.1	1824.79	1641.82	1901.86	2375.08
	1428.32	2125.29	1568.48	1830.55	1532.29	1977.33	1864.82	2522.08	2115.25	1833.54	1646.41	1916.06	2388.32
	1430.24	2135.43	1586.41	1834.18	1547.34	1986.51	1915.74	2526.35	2137.67	1849.66	1647.15	1968.15	2393.87
	1452.97	2137.46	1599.01	1834.39	1552.04	2051.31	1917.34	2550.79	2138.1	1857.34	1659.32	1977.12	2488.24
	1454.15	2140.45	1618.97	1839.62	1552.25	2056.01	1924.49	2569.05	2148.66	1889.16	1659.64	2000.92	2968.4
	1462.69	2149.63	1622.6	1841.65	1560.79	2058.46	1976.26	2598.83	2149.73	1901.86	1665.19	2017.04	2971.39
	1482.22	2167.56	1623.99	1846.78	1566.88	2059.85	1980.85	2632.99	2193.5	1916.16	1667.54	2028.25
	1486.82	2183.14	1627.94	1851.15	1573.82	2060.17	1989.5	2639.61	2224.99	1929.93	1672.35	2035.08
	1486.92	2186.24	1635.84	1866.31	1590.68	2065.19	1990.46	2678.89	2230.01	1935.59	1679.82	2066.68
	1492.79	2214.32	1643.1	1881.79	1615.66	2067.43	2001.56	2683.27	2232.36	1942.32	1680.67	2071.06
	1510.73	2221.26	1644.38	1890.54	1624.84	2083.01	2029.75	2684.12	2364.51	1976.37	1693.27	2074.79
	1514.57	2226.91	1646.73	1897.7	1635.73	2093.69	2036.04	2693.09	2381.38	1992.17	1698.71	2076.82
	1531.86	2230.01	1651.21	1901.01	1638.72	2103.94	2040.74	2697.25	2388.32	1994.52	1707.15	2142.26
	1533.68	2252.32	1677.68	1942.85	1644.27	2108.85	2051.1	2709.96	2431.66	1995.59	1713.87	2159.66
	1536.99	2255.31	1681.95	1946.27	1649.08	2127.21	2051.63	2712.84	2437.53	2037.86	1714.73	2229.8
	1537.95	2258.19	1685.05	1963.67	1649.82	2146.74	2060.81	2805.5	2527.74	2049.49	1728.28	2242.28
	1542.01	2265.56	1691.56	1969.64	1656.33	2190.83	2079.81	2824.93	2535.31	2054.41	1736.61	2278.26
	1543.71	2270.04	1695.19	1983.31	1671.39	2194.14	2081.63	2855.03	2538.62	2069.99	1745.15	2381.91
	1560.26	2276.76	1697.01	1990.36	1672.13	2243.89	2099.03	2871.58	2542.79	2083.44	1759.67	2454.82
	1563.14	2279.11	1698.18	1999.64	1672.99	2341.35	2101.16	2878.62	2550.05	2094.01	1763.62	2485.57
	1576.38	2286.05	1698.82	2039.99	1689.64	2384.16	2104.47	2893.78	2551.22	2101.7	1764.05	2544.92
	1577.77	2325.66	1702.98	2046.18	1690.6	2409.99	2143.33	2897.2	2557.73	2105.97	1773.44	2681.24
	1584.17	2367.72	1703.2	2051.95	1694.23	2442.34	2189.02	2898.91	2558.16	2118.45	1773.55	2718.6
	1590.9	2375.3	1703.84	2076.07	1707.79	2551.11	2192.86	2907.55	2602.03	2132.55	1778.46	2779.99
	1600.29	2400.38	1705.22	2084.83	1708.43	2563.07	2197.13	2991.24	2604.27	2132.87	1791.05	2976.94
	1600.72	2402.62	1706.4	2091.23	1717.82	2573.32	2203.21	3025.62	2604.7	2136.92	1808.45	3000.85
	1603.07	2414.79	1721.66	2107.67	1745.47	2578.55	2209.3	3113.47	2661.39	2161.9	1824.89	3088.39
	1626.02	2416.72	1729.03	2132.87	1750.38	2656.37	2214.21	3153.4	2715.72	2163.29	1829.06	3168.77
	1659.64	2428.14	1733.19	2150.59	1774.61	2682.84	2221.47	3161.72	2729.92	2165.32	1855.74	3305.62
	1662.74	2443.83	1738.1	2165.64	1785.82	2712.95	2226.38	3241.14	2742.41	2170.34	1863.86	3691.74
	1677.26	2454.93	1738.53	2171.94	1792.01	2740.91	2231.18	3300.07	2773.05	2179.09	1871.54
	1695.72	2460.38	1748.78	2193.61	1817.1	2772.3	2241.22	3334.55	2776.14	2223.07	1876.03
	1713.87	2473.72	1752.52	2210.9	1823.83	2795.89	2280.61	3339.46	2792.9	2231.72	1879.44
	1721.24	2484.18	1773.01	2240.58	1827.03	2797.28	2291.18	3386.75	2849.48	2274.84	1892.25
	1724.33	2545.67	1799.49	2246.02	1836.32	2835.18	2295.87	3418.03	2851.72	2279.22	1895.56
	1751.23	2551.33	1801.3	2256.38	1852.54	2920.15	2305.48	3491.69	2861.76	2312.53	1905.92
	1757.53	2563.71	1806.53	2284.24	1852.75	2982.28	2315.94	3535.78	2868.48	2344.76	1906.66
	1758.17	2666.83	1810.91	2294.81	1854.36	3016.65	2319.04	3578.58	2874.57	2347.86	1907.41
	1794.79	2705.37	1815.39	2314.66	1855.64	3189.37	2333.13	3617.12	2876.17	2349.57	1912.64
	1826.17	2709.53	1819.23	2324.59	1869.09	3246.27	2333.34	3640.28	2899.76	2350	1913.92
	1833.86	2725.01	1823.4	2326.72	1873.36	3831.79	2336.12	3686.08	2920.68	2351.6	1943.49
	1834.5	2760.77	1833.22	2331.85	1914.88		2356.08	3739.45	2966.16	2353.3	1971.03
	1841.97	2761.84	1839.09	2337.72	1943.92		2366.33	3746.29	2991.56	2378.61	1987.69
	1855.32	2807.31	1844.96	2384.37	1946.16		2381.59	3784.61	2996.58	2386.4	1999.75
	1857.56	2825.57	1845.71	2412.98	1958.22		2387.78	4033.66	3014.62	2389.28	2046.72
	1878.27	2828.13	1859.27	2417.14	1964.2		2412.66	4172.01	3081.98	2424.72	2057.07
	1898.98	2866.35	1861.72	2422.05	1964.41		2450.23	4384.97	3094.15	2441.59	2081.95
	1909.12	2924.42	1866.31	2525.07	1964.52		2454.61	4689.32	3131.09	2452.05	2096.04
	1949.9	2928.9	1886.59	2575.88	2006.58		2458.13	5008.29	3150.09	2461.02	2098.6
	1982.78	2970.53	1908.48	2577.05	2023.98		2490.59	5196.59	3176.45	2469.02	2112.16
	2012.67	2982.17	1924.81	2596.16	2029.64		2494.64	5464.86	3191.83	2487.49	2118.78
	2016.83	3034.16	1963.03	2597.87	2040.74		2496.35		3310.21	2521.01	2159.45
	2042.66	3046.54	1968.68	2603.1	2049.82		2511.83		3314.48	2551.86	2163.4
	2057.61	3135.46	1981.07	2635.02	2060.17		2535.53		3436.07	2557.62	2180.9
	2069.24	3212.86	2000.28	2670.03	2072.45		2537.02		3508.45	2562.43	2181.33
	2158.17	3216.17	2006.37	2685.51	2077.68		2547.91		3988.93	2565.95	2182.08
	2186.88	3253.53	2007.65	2688.93	2086.96		2572.57			2572.57	2203.11
	2252.11	3381.31	2015.65	2752.66	2090.06		2584.53			2602.14	2208.66
	2292.14	4048.5	2018.43	2782.44	2111.52		2594.24			2633.42	2213.25
	2464.01		2018.54	2833.04	2126.78		2599.68			2680.81	2216.88
	2469.66		2026.44	3041.2	2132.12		2617.62			2683.8	2216.99
	2493.36		2035.62	3065.97	2140.55		2627.12			2697.68	2245.91
	2524.32		2051.95	3094.36	2149.63		2629.57			2699.92	2251.68
	2665.66		2055.9	3138.03	2151.01		2653.49			2710.92	2275.16
	3930.32		2061.98	3202.5	2156.78		2661.6			2725.76	2281.89
			2064.33	3299.54	2158.7		2681.35			2779.88	2286.27
			2073.3	3936.51	2163.08		2718.71			2782.44	2288.4
			2073.41	4031.1	2182.29		2828.24			2825.99	2309.32
			2074.69		2234.6		2844.14			2829.73	2340.39
			2095.72		2237.8		2917.48			2831.97	2355.76
			2104.79		2248.8		2950.04			2894.31	2356.51
			2107.99		2273.67		3004.59			3120.84	2370.28
			2112.48		2308.68		3039.82			3146.67	2417.03
			2136.5		2355.01		3136			3215.85	2424.83
			2174.71		2408.6		3336.47			3242.11	2441.16
			2189.55		2432.73		3372.45			3269.33	2476.92
			2205.99		2454.4		3432.34			3992.56	2603.74
			2212.29		2470.41		3529.8				2681.56
			2212.61		2481.09		3559.79				2717.11
			2214.42		2494.11		4024.26				2748.92
			2218.37		2552.29		4508.06				2945.34
			2233.96		2561.47						2982.81
			2250.82		2577.27						3043.44
			2263.21		2737.18						3249.58
			2268.33		2814.47						3300.39
			2328.54		2881.93						3420.7
			2359.07		2930.82						3505.99
			2374.12		3217.34						3512.08
			2401.77		3243.6						3940.78
			2402.41		3282.14						4161.33
			2421.84		3292.6						4430.02
			2422.69		3337.33						5953.13
			2446.18		3375.12
			2544.17		3415.89
			2557.95		3567.27
			2618.58
			2619.97
			2649
			2792.26
			3041.2
			3100.77
			3132.47
			3218.3
			3414.4

## Sheet: 2pglym78-I,Reptor-i
	cell area
replicates	a	b	c	d	e	f	g	h	i	j
	526.812	1728.39	1327.65	442.265	833.931	746.076	988.399	623.42	1068.78	442.265					AVERAGE
	1539.44	2061.34	1570.29	526.812	838.308	1110.63	1498.98	762.943	1189.73	526.812				a	3125.12
	1830.98	2244.63	1725.08	589.367	850.691	1145.32	1633.7	1528.23	1640.64	589.367				b	3421.49
	1864.39	2319.04	1753.37	623.42	1285.38	1210.44	1729.99	1664.23	1812.51	623.42				c	2894.23
	1877.84	2337.93	1783.58	642.849	1302.78	1255.91	1939.65	1678.54	1989.39	642.849				d	3044.16
	1903.57	2367.93	1851.37	671.671	1384.87	1292.85	1952.99	1857.13	2087.39	671.671				e	3035.13
	2003.48	2414.26	2003.38	746.076	1398.43	1317.72	1961.96	1870.15	2094.54	746.076				f	2864.03
	2012.13	2424.08	2028.79	762.943	1608.4	1379	1990.78	1904.1	2175.25	762.943				g	3103.05
	2033.91	2428.35	2069.46	833.931	1610.64	1461.3	2025.26	1904.95	2193.82	833.931				h	3296
	2169.27	2462.72	2124.86	838.308	1624.63	1501.87	2028.14	1908.05	2220.72	838.308				i	3134.32
	2173.86	2490.91	2139.7	846.635	1722.95	1502.61	2028.79	2010.85	2254.13	846.635				j	3044.16
	2267.91	2493.04	2161.47	850.691	1791.8	1648.86	2053.87	2093.16	2360.78	850.691
	2268.76	2570.33	2256.38	944.952	1852.97	1687.4	2066.36	2203.32	2506.7	944.952
	2285.63	2591.04	2373.27	986.477	1855.96	1712.7	2098.07	2420.66	2514.82	986.477
	2314.77	2649.96	2386.93	988.399	1942.21	1726.36	2149.52	2433.8	2515.89	988.399
	2328.75	2823.22	2417.78	1008.04	2015.97	1745.47	2161.47	2496.88	2553.25	1008.04
	2398.99	2883.43	2515.03	1059.6	2141.3	1814.54	2196.28	2553.36	2564.99	1059.6
	2402.52	2899.01	2538.52	1068.78	2203.86	1869.62	2199.05	2555.28	2572.25	1068.78
	2460.8	3092.34	2589.54	1110.63	2206.84	1873.46	2205.46	2567.66	2603.1	1110.63
	2471.9	3094.47	2671.63	1145.32	2233	1948.08	2271.21	2624.77	2609.82	1145.32
	2539.37	3167.91	2687.22	1189.73	2268.12	1990.67	2311.99	2654.87	2610.25	1189.73
	2557.95	3168.98	2700.88	1210.44	2289.57	1995.05	2400.38	2668.64	2611.53	1210.44
	2599.47	3240.4	2894.85	1246.09	2303.45	2100.73	2407.64	2687.22	2711.66	1246.09
	2648.58	3251.18	2936.37	1250.9	2323.2	2143.33	2450.13	2785.75	2756.93	1250.9
	2658.29	3329	2954.41	1255.91	2329.61	2151.12	2456.75	2899.76	2758.1	1255.91
	2688.82	3350.46	2988.57	1275.56	2353.2	2151.65	2502.33	2906.38	2781.37	1275.56
	2703.66	3400.42	3005.01	1276.41	2372.63	2156.46	2517.59	2946.73	2816.28	1276.41
	2709.85	3410.02	3143.9	1285.38	2508.31	2169.27	2525.6	2958.9	2898.8	1285.38
	2729.49	3503.54	3164.93	1292.85	2520.69	2169.59	2532.22	2979.07	2907.34	1292.85
	2733.44	3535.03	3168.02	1302.78	2525.71	2188.91	2558.16	3011.31	2910.54	1302.78
	2743.26	3536.1	3178.38	1314.73	2615.59	2201.61	2603.53	3013.98	2914.81	1314.73
	2761.73	3551.68	3199.94	1317.72	2687.75	2210.15	2618.58	3073.12	2923.24	1317.72
	2807.74	3623.31	3216.27	1323.17	2741.13	2227.13	2626.37	3084.97	2953.35	1323.17
	2841.58	3637.72	3221.18	1327.65	2775.72	2227.23	2685.51	3101.41	2986.01	1327.65
	2876.49	3742.23	3361.03	1348.68	2820.12	2278.58	2771.12	3126.39	3005.44	1348.68
	2902.21	3762.3	3422.83	1373.23	2831.65	2289.9	2796.21	3161.3	3007.79	1373.23
	2960.71	3805.96	3611.14	1379	2848.84	2325.66	2813.29	3178.06	3030.42	1379
	2969.36	3809.06	3634.41	1384.87	2906.59	2356.19	2878.09	3212.75	3048.14	1384.87
	2977.69	3815.25	4205.31	1398.43	2924.31	2364.62	2887.91	3294.63	3073.76	1398.43
	2994.02	3901.5	4565.06	1436.96	2925.27	2383.62	2909.9	3313.63	3082.19	1436.96
	3018.78	3908.33	5248.79	1461.3	2945.45	2392.59	2925.81	3330.92	3082.3	1461.3
	3020.39	4012.95	5782.44	1492.37	2984.3	2397.18	2931.68	3367.43	3097.67	1492.37
	3092.23	4158.23	5872.96	1498.98	3034.69	2406.47	2951.53	3404.37	3126.18	1498.98
	3129.27	4170.19		1501.87	3046.54	2409.14	2961.67	3475.57	3144.54	1501.87
	3146.03	4298.82		1502.61	3048.78	2471.69	2967.22	3492.54	3147.95	1502.61
	3162.15	4359.03		1528.23	3259.08	2512.36	2971.17	3523.18	3168.02	1528.23
	3190.76	4460.44		1535.6	3269.43	2520.58	2982.92	3525.42	3212.96	1535.6
	3209.55	4612.88		1539.44	3278.83	2550.37	3001.17	3558.51	3223.11	1539.44
	3282.78	4668.07		1546.06	3305.09	2600.22	3059.78	3675.3	3247.34	1546.06
	3302.85	4808.88		1559.72	3312.45	2685.62	3075.04	3723.01	3255.66	1559.72
	3309.47	4991.74		1562.29	3473.54	2705.69	3114.75	3726.86	3266.87	1562.29
	3323.88	5029.1		1566.98	3474.93	2720.53	3124.25	3800.41	3272	1566.98
	3345.55	5150.48		1570.29	3487.84	2720.95	3135.89	3840.55	3291.64	1570.29
	3356.76	5212.71		1580.33	3516.77	2730.88	3136.42	3850.69	3383.55	1580.33
	3370.53			1584.17	3518.05	2745.4	3146.46	3863.18	3384.4	1584.17
	3370.95			1591.22	3537.16	2748.28	3152.12	3866.49	3411.52	1591.22
	3377.57			1596.77	3561.82	2754.15	3164.07	3877.38	3414.4	1596.77
	3378.11			1607.23	3568.65	2775.93	3166.53	3898.73	3446	1607.23
	3425.5			1608.4	3617.44	2788.31	3207.09	4145.21	3490.73	1608.4
	3426.89			1610.64	3650.53	2795.68	3210.93	4205.2	3525.74	1610.64
	3451.66			1616.3	3668.68	2818.52	3304.24	4308.22	3547.95	1616.3
	3490.19			1624.63	3691.95	2820.66	3332.1	4342.06	3552.86	1624.63
	3550.19			1633.7	3696.43	2821.72	3350.56	4346.76	3573.78	1633.7
	3587.87			1640.64	3701.45	2830.26	3353.55	4403.55	3591.18	1640.64
	3597.16			1642.67	3725.15	2878.41	3378.75	4406.43	3615.52	1642.67
	3658.86			1648.86	3730.59	2879.48	3408.96	4415.18	3655.23	1648.86
	3708.18			1651.85	3732.2	2883.64	3459.02	4462.15	3690.35	1651.85
	3727.82			1655.91	3732.52	2898.16	3488.27	4634.13	3690.99	1655.91
	3819.52			1664.23	3765.18	2939.79	3611.35	4691.02	3692.91	1664.23
	3890.19			1672.99	3877.16	2971.28	3672.42	4704.37	3816.21	1672.99
	3922.74			1675.76	3886.13	3000.32	3693.55	4724.01	3842.89	1675.76
	3937.16			1678.54	3891.68	3056.04	3723.66	5066.78	3913.78	1678.54
	4173.07			1687.4	3951.25	3067.57	3768.6	5302.81	3953.17	1687.4
	4216.2			1702.45	3957.01	3075.15	3913.78	5310.18	3958.83	1702.45
	4249.19			1711.42	4074.44	3099.91	3943.99	5339.53	4035.9	1711.42
	4277.58			1712.7	4169.12	3123.61	4075.4	6167.7	4084.26	1712.7
	4358.6			1722.95	4200.51	3160.87	4081.7		4105.07	1722.95
	4403.55			1725.08	4265.73	3230.9	4092.8		4124.07	1725.08
	4551.4			1726.36	4326.9	3270.5	4206.7		4196.45	1726.36
	4890.11			1728.39	4582.78	3317.36	4259.75		4541.04	1728.39
	5301.1			1729.99	4802.79	3345.76	4397.25		4710.35	1729.99
	5367.39			1744.62	4851.36	3350.78	4644.59		4940.71	1744.62
	7476.24			1745.47	4980.64	3371.59	4856.17		6405.86	1745.47
				1753.37	5239.51	3371.81	5051.09			1753.37
				1775.36	5424.93	3373.73	5726.71			1775.36
				1783.58	5626.9	3375.65	7126.21			1783.58
				1789.24		3409.6	7142.43			1789.24
				1791.8		3418.35	7185.45			1791.8
				1810.91		3426.89				1810.91
				1812.51		3489.13				1812.51
				1814.54		3492.76				1814.54
				1830.98		3535.35				1830.98
				1834.5		3801.48				1834.5
				1840.37		3804.57				1840.37
				1842.83		3825.28				1842.83
				1846.35		3833.18				1846.35
				1851.37		3849.62				1851.37
				1852.97		3855.28				1852.97
				1855.96		3942.07				1855.96
				1857.13		3989.25				1857.13
				1864.39		4003.45				1864.39
				1867.38		4052.02				1867.38
				1869.62		4155.46				1869.62
				1870.15		4260.4				1870.15
				1870.8		4261.25				1870.8
				1873.46		4366.08				1873.46
				1874.74		4403.12				1874.74
				1875.49		4428.74				1875.49
				1877.84		4439.73				1877.84
				1894.17		4504.96				1894.17
				1898.87		4678.53				1898.87
				1900.04		4737.78				1900.04
				1903.57		4960.57				1903.57
				1904.1		5290.96				1904.1
				1904.95		5358				1904.95
				1908.05		5855.99				1908.05
				1915.95						1915.95
				1928.12						1928.12
				1936.23						1936.23
				1939.65						1939.65
				1940.5						1940.5
				1942.21						1942.21
				1942.96						1942.96
				1947.12						1947.12
				1948.08						1948.08
				1952.99						1952.99
				1961.96						1961.96
				1965.06						1965.06
				1978.08						1978.08
				1978.51						1978.51
				1985.87						1985.87
				1989.39						1989.39
				1990.67						1990.67
				1990.78						1990.78
				1995.05						1995.05
				2003.38						2003.38
				2003.48						2003.48
				2006.37						2006.37
				2010.85						2010.85
				2011.28						2011.28
				2012.13						2012.13
				2014.37						2014.37
				2015.12						2015.12
				2015.97						2015.97
				2016.62						2016.62
				2025.26						2025.26
				2028.14						2028.14
				2028.79						2028.79
				2028.79						2028.79
				2033.91						2033.91
				2053.87						2053.87
				2061.34						2061.34
				2062.62						2062.62
				2066.36						2066.36
				2069.46						2069.46
				2087.39						2087.39
				2093.16						2093.16
				2093.58						2093.58
				2094.54						2094.54
				2098.07						2098.07
				2098.17						2098.17
				2099.35						2099.35
				2100.73						2100.73
				2101.8						2101.8
				2103.72						2103.72
				2112.69						2112.69
				2119.74						2119.74
				2119.74						2119.74
				2121.66						2121.66
				2124.86						2124.86
				2129.98						2129.98
				2133.72						2133.72
				2133.72						2133.72
				2136.92						2136.92
				2139.7						2139.7
				2141.3						2141.3
				2143.33						2143.33
				2143.33						2143.33
				2149.52						2149.52
				2151.12						2151.12
				2151.12						2151.12
				2151.65						2151.65
				2153.26						2153.26
				2156.46						2156.46
				2157.1						2157.1
				2160.51						2160.51
				2161.16						2161.16
				2161.47						2161.47
				2161.47						2161.47
				2166.92						2166.92
				2169.27						2169.27
				2169.27						2169.27
				2169.59						2169.59
				2172.04						2172.04
				2173.86						2173.86
				2175.25						2175.25
				2179.94						2179.94
				2188.91						2188.91
				2193.82						2193.82
				2196.28						2196.28
				2199.05						2199.05
				2201.19						2201.19
				2201.61						2201.61
				2201.93						2201.93
				2203.32						2203.32
				2203.86						2203.86
				2205.46						2205.46
				2206.84						2206.84
				2210.15						2210.15
				2220.72						2220.72
				2227.13						2227.13
				2227.23						2227.23
				2233						2233
				2239.4						2239.4
				2239.83						2239.83
				2243.14						2243.14
				2244.63						2244.63
				2254.13						2254.13
				2255.74						2255.74
				2256.38						2256.38
				2265.34						2265.34
				2267.91						2267.91
				2268.12						2268.12
				2268.76						2268.76
				2271.21						2271.21
				2271.75						2271.75
				2278.58						2278.58
				2283.6						2283.6
				2284.24						2284.24
				2285.63						2285.63
				2289.57						2289.57
				2289.9						2289.9
				2290.32						2290.32
				2303.45						2303.45
				2311.99						2311.99
				2314.77						2314.77
				2319.04						2319.04
				2319.04						2319.04
				2320.21						2320.21
				2323.2						2323.2
				2325.66						2325.66
				2328.75						2328.75
				2329.61						2329.61
				2330.89						2330.89
				2337.93						2337.93
				2341.78						2341.78
				2342.2						2342.2
				2344.34						2344.34
				2348.07						2348.07
				2351.92						2351.92
				2353.2						2353.2
				2356.19						2356.19
				2356.61						2356.61
				2360.78						2360.78
				2361.95						2361.95
				2364.62						2364.62
				2364.73						2364.73
				2367.93						2367.93
				2372.63						2372.63
				2373.27						2373.27
				2375.19						2375.19
				2383.62						2383.62
				2383.73						2383.73
				2383.84						2383.84
				2384.8						2384.8
				2386.93						2386.93
				2392.59						2392.59
				2396.75						2396.75
				2397.18						2397.18
				2398.99						2398.99
				2400.38						2400.38
				2402.09						2402.09
				2402.52						2402.52
				2403.05						2403.05
				2406.15						2406.15
				2406.47						2406.47
				2406.68						2406.68
				2407.53						2407.53
				2407.64						2407.64
				2409.14						2409.14
				2414.26						2414.26
				2417.78						2417.78
				2420.66						2420.66
				2424.08						2424.08
				2428.35						2428.35
				2433.8						2433.8
				2435.61						2435.61
				2439.13						2439.13
				2443.62						2443.62
				2446.71						2446.71
				2449.7						2449.7
				2450.13						2450.13
				2451.94						2451.94
				2452.26						2452.26
				2453.33						2453.33
				2454.18						2454.18
				2456.75						2456.75
				2456.85						2456.85
				2458.13						2458.13
				2460.8						2460.8
				2462.72						2462.72
				2463.58						2463.58
				2467.31						2467.31
				2471.69						2471.69
				2471.9						2471.9
				2472.44						2472.44
				2473.18						2473.18
				2477.56						2477.56
				2486.64						2486.64
				2490.91						2490.91
				2493.04						2493.04
				2496.88						2496.88
				2502.33						2502.33
				2506.7						2506.7
				2506.92						2506.92
				2508.31						2508.31
				2512.36						2512.36
				2514.82						2514.82
				2515.03						2515.03
				2515.89						2515.89
				2517.59						2517.59
				2520.58						2520.58
				2520.69						2520.69
				2523.78						2523.78
				2525.6						2525.6
				2525.71						2525.71
				2527.31						2527.31
				2532.22						2532.22
				2533.39						2533.39
				2538.52						2538.52
				2539.37						2539.37
				2545.78						2545.78
				2545.99						2545.99
				2550.37						2550.37
				2550.69						2550.69
				2552.71						2552.71
				2553.25						2553.25
				2553.36						2553.36
				2555.28						2555.28
				2555.49						2555.49
				2557.95						2557.95
				2558.16						2558.16
				2560.08						2560.08
				2564.99						2564.99
				2567.66						2567.66
				2570.33						2570.33
				2570.43						2570.43
				2572.25						2572.25
				2584.85						2584.85
				2585.91						2585.91
				2589.54						2589.54
				2589.54						2589.54
				2591.04						2591.04
				2599.47						2599.47
				2599.68						2599.68
				2600.22						2600.22
				2603.1						2603.1
				2603.53						2603.53
				2609.82						2609.82
				2610.25						2610.25
				2611.53						2611.53
				2612.49						2612.49
				2615.59						2615.59
				2618.58						2618.58
				2622.96						2622.96
				2624.02						2624.02
				2624.77						2624.77
				2626.37						2626.37
				2629.36						2629.36
				2636.41						2636.41
				2646.01						2646.01
				2648.58						2648.58
				2649.96						2649.96
				2654.87						2654.87
				2658.29						2658.29
				2663.2						2663.2
				2668.64						2668.64
				2671.63						2671.63
				2677.82						2677.82
				2682.2						2682.2
				2684.55						2684.55
				2685.19						2685.19
				2685.51						2685.51
				2685.62						2685.62
				2687.22						2687.22
				2687.22						2687.22
				2687.75						2687.75
				2688.82						2688.82
				2700.88						2700.88
				2703.66						2703.66
				2705.69						2705.69
				2705.69						2705.69
				2706.22						2706.22
				2709.85						2709.85
				2710.17						2710.17
				2711.66						2711.66
				2719.35						2719.35
				2720.53						2720.53
				2720.95						2720.95
				2727.25						2727.25
				2729.49						2729.49
				2730.88						2730.88
				2731.84						2731.84
				2733.44						2733.44
				2741.13						2741.13
				2743.26						2743.26
				2745.4						2745.4
				2745.72						2745.72
				2746.68						2746.68
				2748.28						2748.28
				2754.15						2754.15
				2756.93						2756.93
				2758.1						2758.1
				2760.88						2760.88
				2761.73						2761.73
				2771.12						2771.12
				2775.72						2775.72
				2775.93						2775.93
				2781.37						2781.37
				2783.72						2783.72
				2783.83						2783.83
				2785.75						2785.75
				2786.07						2786.07
				2788.31						2788.31
				2795.68						2795.68
				2796.21						2796.21
				2798.67						2798.67
				2802.4						2802.4
				2802.94						2802.94
				2807.74						2807.74
				2813.29						2813.29
				2816.28						2816.28
				2816.39						2816.39
				2818.52						2818.52
				2820.12						2820.12
				2820.44						2820.44
				2820.66						2820.66
				2821.72						2821.72
				2823.22						2823.22
				2823.75						2823.75
				2829.09						2829.09
				2830.26						2830.26
				2831.44						2831.44
				2831.65						2831.65
				2831.87						2831.87
				2836.56						2836.56
				2838.06						2838.06
				2841.58						2841.58
				2844.14						2844.14
				2848.84						2848.84
				2854.07						2854.07
				2855.99						2855.99
				2876.49						2876.49
				2878.09						2878.09
				2878.41						2878.41
				2879.48						2879.48
				2879.48						2879.48
				2883.43						2883.43
				2883.64						2883.64
				2887.91						2887.91
				2888.98						2888.98
				2889.51						2889.51
				2892.61						2892.61
				2894.85						2894.85
				2897.73						2897.73
				2898.16						2898.16
				2898.16						2898.16
				2898.8						2898.8
				2899.01						2899.01
				2899.76						2899.76
				2902.21						2902.21
				2903.6						2903.6
				2906.38						2906.38
				2906.59						2906.59
				2907.34						2907.34
				2909.37						2909.37
				2909.9						2909.9
				2910.54						2910.54
				2910.54						2910.54
				2914.17						2914.17
				2914.81						2914.81
				2916.95						2916.95
				2919.08						2919.08
				2919.19						2919.19
				2923.24						2923.24
				2924.31						2924.31
				2925.27						2925.27
				2925.81						2925.81
				2929.11						2929.11
				2931.46						2931.46
				2931.68						2931.68
				2932.32						2932.32
				2933.7						2933.7
				2936.37						2936.37
				2939.79						2939.79
				2945.45						2945.45
				2946.73						2946.73
				2947.9						2947.9
				2951.53						2951.53
				2953.35						2953.35
				2954.41						2954.41
				2958.9						2958.9
				2959.75						2959.75
				2960.5						2960.5
				2960.71						2960.71
				2961.67						2961.67
				2965.73						2965.73
				2967.22						2967.22
				2969.36						2969.36
				2969.79						2969.79
				2971.17						2971.17
				2971.28						2971.28
				2977.69						2977.69
				2979.07						2979.07
				2982.92						2982.92
				2984.3						2984.3
				2986.01						2986.01
				2988.57						2988.57
				2990.5						2990.5
				2994.02						2994.02
				2994.66						2994.66
				2995.83						2995.83
				2997.43						2997.43
				3000.32						3000.32
				3001.17						3001.17
				3004.69						3004.69
				3005.01						3005.01
				3005.44						3005.44
				3007.79						3007.79
				3010.35						3010.35
				3011.31						3011.31
				3013.98						3013.98
				3018.78						3018.78
				3020.39						3020.39
				3030.42						3030.42
				3031.59						3031.59
				3032.24						3032.24
				3034.69						3034.69
				3043.23						3043.23
				3046.54						3046.54
				3048.14						3048.14
				3048.78						3048.78
				3051.98						3051.98
				3056.04						3056.04
				3059.78						3059.78
				3067.57						3067.57
				3070.88						3070.88
				3073.12						3073.12
				3073.76						3073.76
				3075.04						3075.04
				3075.15						3075.15
				3082.19						3082.19
				3082.3						3082.3
				3084.97						3084.97
				3086.04						3086.04
				3091.05						3091.05
				3091.8						3091.8
				3092.23						3092.23
				3092.34						3092.34
				3094.47						3094.47
				3097.67						3097.67
				3097.67						3097.67
				3098.31						3098.31
				3099.49						3099.49
				3099.91						3099.91
				3101.41						3101.41
				3102.8						3102.8
				3114.75						3114.75
				3115.18						3115.18
				3117.42						3117.42
				3123.61						3123.61
				3123.61						3123.61
				3124.25						3124.25
				3126.18						3126.18
				3126.39						3126.39
				3127.14						3127.14
				3129.27						3129.27
				3130.98						3130.98
				3135.89						3135.89
				3136.42						3136.42
				3137.17						3137.17
				3140.27						3140.27
				3143.9						3143.9
				3144.54						3144.54
				3146.03						3146.03
				3146.46						3146.46
				3147.95						3147.95
				3152.12						3152.12
				3152.22						3152.22
				3156.07						3156.07
				3160.87						3160.87
				3161.3						3161.3
				3162.15						3162.15
				3164.07						3164.07
				3164.93						3164.93
				3166.53						3166.53
				3167.91						3167.91
				3168.02						3168.02
				3168.02						3168.02
				3168.98						3168.98
				3171.65						3171.65
				3178.06						3178.06
				3178.38						3178.38
				3190.76						3190.76
				3190.97						3190.97
				3199.94						3199.94
				3200.15						3200.15
				3204.32						3204.32
				3207.09						3207.09
				3207.2						3207.2
				3209.55						3209.55
				3210.93						3210.93
				3212.75						3212.75
				3212.96						3212.96
				3216.27						3216.27
				3221.18						3221.18
				3223.11						3223.11
				3230.9						3230.9
				3238.69						3238.69
				3240.4						3240.4
				3241.25						3241.25
				3242.32						3242.32
				3247.34						3247.34
				3248.3						3248.3
				3251.18						3251.18
				3255.66						3255.66
				3257.48						3257.48
				3259.08						3259.08
				3266.87						3266.87
				3269.43						3269.43
				3270.5						3270.5
				3272						3272
				3273.38						3273.38
				3278.83						3278.83
				3280.64						3280.64
				3282.78						3282.78
				3282.99						3282.99
				3284.49						3284.49
				3291.64						3291.64
				3292.39						3292.39
				3294.63						3294.63
				3302.85						3302.85
				3304.24						3304.24
				3305.09						3305.09
				3306.69						3306.69
				3309.47						3309.47
				3312.45						3312.45
				3313.63						3313.63
				3314.59						3314.59
				3317.36						3317.36
				3322.92						3322.92
				3323.88						3323.88
				3329						3329
				3330.92						3330.92
				3332.1						3332.1
				3335.19						3335.19
				3337.22						3337.22
				3342.77						3342.77
				3343.95						3343.95
				3345.55						3345.55
				3345.76						3345.76
				3348.64						3348.64
				3350.46						3350.46
				3350.56						3350.56
				3350.78						3350.78
				3353.55						3353.55
				3356.76						3356.76
				3361.03						3361.03
				3367.43						3367.43
				3370.53						3370.53
				3370.95						3370.95
				3371.59						3371.59
				3371.81						3371.81
				3373.73						3373.73
				3374.58						3374.58
				3375.65						3375.65
				3377.14						3377.14
				3377.57						3377.57
				3378.11						3378.11
				3378.75						3378.75
				3380.99						3380.99
				3383.55						3383.55
				3384.4						3384.4
				3385.58						3385.58
				3391.98						3391.98
				3396.04						3396.04
				3397.43						3397.43
				3400.42						3400.42
				3400.63						3400.63
				3403.19						3403.19
				3404.37						3404.37
				3406.29						3406.29
				3408.96						3408.96
				3409.6						3409.6
				3410.02						3410.02
				3411.52						3411.52
				3414.4						3414.4
				3418.35						3418.35
				3421.13						3421.13
				3422.83						3422.83
				3425.5						3425.5
				3426.89						3426.89
				3426.89						3426.89
				3434.36						3434.36
				3435.43						3435.43
				3436.71						3436.71
				3440.23						3440.23
				3442.48						3442.48
				3446						3446
				3451.66						3451.66
				3459.02						3459.02
				3473.54						3473.54
				3474.93						3474.93
				3475.57						3475.57
				3478.66						3478.66
				3479.95						3479.95
				3484.43						3484.43
				3487.84						3487.84
				3488.27						3488.27
				3489.13						3489.13
				3490.19						3490.19
				3490.73						3490.73
				3492.54						3492.54
				3492.76						3492.76
				3503.54						3503.54
				3516.77						3516.77
				3518.05						3518.05
				3523.18						3523.18
				3525.42						3525.42
				3525.74						3525.74
				3535.03						3535.03
				3535.35						3535.35
				3535.88						3535.88
				3536.1						3536.1
				3537.16						3537.16
				3545.17						3545.17
				3547.95						3547.95
				3550.19						3550.19
				3551.68						3551.68
				3552.86						3552.86
				3558.3						3558.3
				3558.51						3558.51
				3561.82						3561.82
				3568.65						3568.65
				3573.78						3573.78
				3576.34						3576.34
				3579.12						3579.12
				3583.28						3583.28
				3587.87						3587.87
				3591.18						3591.18
				3591.39						3591.39
				3594.81						3594.81
				3597.16						3597.16
				3604.52						3604.52
				3611.14						3611.14
				3611.35						3611.35
				3615.52						3615.52
				3617.44						3617.44
				3623.31						3623.31
				3626.19						3626.19
				3626.62						3626.62
				3628.86						3628.86
				3634.41						3634.41
				3637.72						3637.72
				3650.53						3650.53
				3650.64						3650.64
				3655.23						3655.23
				3658.86						3658.86
				3662.38						3662.38
				3665.69						3665.69
				3668.68						3668.68
				3672.42						3672.42
				3675.3						3675.3
				3676.36						3676.36
				3679.68						3679.68
				3690.35						3690.35
				3690.99						3690.99
				3691.95						3691.95
				3692.91						3692.91
				3693.55						3693.55
				3696.43						3696.43
				3701.45						3701.45
				3706.79						3706.79
				3708.18						3708.18
				3723.01						3723.01
				3723.66						3723.66
				3725.15						3725.15
				3726.86						3726.86
				3727.82						3727.82
				3730.59						3730.59
				3732.2						3732.2
				3732.52						3732.52
				3742.23						3742.23
				3749.17						3749.17
				3762.3						3762.3
				3763.79						3763.79
				3765.18						3765.18
				3767.32						3767.32
				3768.6						3768.6
				3774.26						3774.26
				3800.41						3800.41
				3801.48						3801.48
				3804.57						3804.57
				3805.96						3805.96
				3809.06						3809.06
				3814.39						3814.39
				3815.25						3815.25
				3816.21						3816.21
				3816.32						3816.32
				3819.52						3819.52
				3823.47						3823.47
				3825.28						3825.28
				3833.18						3833.18
				3840.55						3840.55
				3842.89						3842.89
				3847.59						3847.59
				3849.62						3849.62
				3849.83						3849.83
				3850.69						3850.69
				3855.28						3855.28
				3860.19						3860.19
				3863.18						3863.18
				3866.49						3866.49
				3877.16						3877.16
				3877.38						3877.38
				3886.13						3886.13
				3890.19						3890.19
				3890.93						3890.93
				3891.68						3891.68
				3898.73						3898.73
				3899.79						3899.79
				3901.5						3901.5
				3908.33						3908.33
				3913.78						3913.78
				3913.78						3913.78
				3914.42						3914.42
				3922.74						3922.74
				3924.35						3924.35
				3924.77						3924.77
				3937.16						3937.16
				3942.07						3942.07
				3943.99						3943.99
				3948.04						3948.04
				3951.25						3951.25
				3953.17						3953.17
				3957.01						3957.01
				3958.4						3958.4
				3958.72						3958.72
				3958.83						3958.83
				3960.11						3960.11
				3989.25						3989.25
				4003.45						4003.45
				4005.9						4005.9
				4012.95						4012.95
				4028.64						4028.64
				4035.9						4035.9
				4041.45						4041.45
				4047.75						4047.75
				4052.02						4052.02
				4056.82						4056.82
				4074.44						4074.44
				4075.4						4075.4
				4081.7						4081.7
				4084.26						4084.26
				4092.8						4092.8
				4105.07						4105.07
				4113.08						4113.08
				4124.07						4124.07
				4144.68						4144.68
				4145.21						4145.21
				4148.95						4148.95
				4155.46						4155.46
				4158.23						4158.23
				4169.12						4169.12
				4170.19						4170.19
				4173.07						4173.07
				4191.86						4191.86
				4195.92						4195.92
				4196.45						4196.45
				4198.27						4198.27
				4200.51						4200.51
				4202.64						4202.64
				4205.2						4205.2
				4205.31						4205.31
				4206.7						4206.7
				4216.2						4216.2
				4218.87						4218.87
				4223.67						4223.67
				4239.47						4239.47
				4244.7						4244.7
				4246.84						4246.84
				4249.19						4249.19
				4259.75						4259.75
				4260.4						4260.4
				4261.25						4261.25
				4265.09						4265.09
				4265.73						4265.73
				4277.58						4277.58
				4281.21						4281.21
				4290.93						4290.93
				4298.82						4298.82
				4307.58						4307.58
				4308.22						4308.22
				4310.89						4310.89
				4326.9						4326.9
				4340.46						4340.46
				4342.06						4342.06
				4346.76						4346.76
				4358.6						4358.6
				4359.03						4359.03
				4364.05						4364.05
				4366.08						4366.08
				4378.25						4378.25
				4391.8						4391.8
				4394.69						4394.69
				4397.25						4397.25
				4403.12						4403.12
				4403.55						4403.55
				4403.55						4403.55
				4406.43						4406.43
				4415.18						4415.18
				4428.74						4428.74
				4439.73						4439.73
				4452.33						4452.33
				4460.44						4460.44
				4460.66						4460.66
				4462.15						4462.15
				4490.23						4490.23
				4498.34						4498.34
				4504.96						4504.96
				4541.04						4541.04
				4544.24						4544.24
				4551.4						4551.4
				4551.61						4551.61
				4560.26						4560.26
				4565.06						4565.06
				4579.68						4579.68
				4582.78						4582.78
				4612.03						4612.03
				4612.24						4612.24
				4612.88						4612.88
				4634.13						4634.13
				4644.59						4644.59
				4645.02						4645.02
				4668.07						4668.07
				4678.53						4678.53
				4682.06						4682.06
				4691.02						4691.02
				4704.37						4704.37
				4710.35						4710.35
				4724.01						4724.01
				4737.78						4737.78
				4738.85						4738.85
				4745.68						4745.68
				4777.39						4777.39
				4802.79						4802.79
				4808.88						4808.88
				4851.36						4851.36
				4856.17						4856.17
				4890.11						4890.11
				4909.44						4909.44
				4910.93						4910.93
				4933.03						4933.03
				4936.55						4936.55
				4940.71						4940.71
				4943.38						4943.38
				4960.57						4960.57
				4980.64						4980.64
				4984.16						4984.16
				4991.74						4991.74
				5029.1						5029.1
				5051.09						5051.09
				5066.78						5066.78
				5090.38						5090.38
				5137.03						5137.03
				5150.48						5150.48
				5212.71						5212.71
				5239.51						5239.51
				5248.79						5248.79
				5272.39						5272.39
				5290.96						5290.96
				5301.1						5301.1
				5302.81						5302.81
				5310.18						5310.18
				5339.53						5339.53
				5358						5358
				5367.39						5367.39
				5424.93						5424.93
				5483.64						5483.64
				5626.9						5626.9
				5642.49						5642.49
				5655.3						5655.3
				5726.71						5726.71
				5782.44						5782.44
				5791.94						5791.94
				5807.74						5807.74
				5853.11						5853.11
				5855.99						5855.99
				5872.96						5872.96
				6167.7						6167.7
				6238.05						6238.05
				6405.86						6405.86
				7126.21						7126.21
				7142.43						7142.43
				7185.45						7185.45
				7476.24						7476.24
				7623.66						7623.66
				8648.78						8648.78
