# Supplementary material for: Fat body glycolysis defects inhibit mTOR and promote distant muscle disorganization through TNF-α/egr and ImpL2 signaling in Drosophila larvae
Source: EMBO Rep. 2024 Sep 9;25(10):4410–32. doi: 10.1038/s44319-024-00241-3 (PMC11467327; doi:10.1038/s44319-024-00241-3)
Supplement: Supplementary file 5 — Source data Fig. 4 [file 44319_2024_241_MOESM5_ESM.zip › Figure4/4H/Fig4H_Lipid droplets.xlsx]

## Sheet: Sheet1
	WRNAi	pglym78-i, wRNAi	pglym78-i,Reptor
	1845	3759	542
	670	300	481
	674	303	481			average	lpp>w_RNAi	lpp>Pglym_RNAi, w_RNAi	lpp>Pglym_RNAi, reptor_RNAi_RNAi
	679	303	484				1682.57	865.31	1244.66
	683	308	484
	685	309	485
	689	309	489
	691	310	490
	692	311	493
	695	313	493
	695	319	497
	700	319	499
	701	319	504
	701	321	506
	705	321	508
	705	321	513
	706	322	513
	707	323	514
	711	326	516
	715	326	516
	718	329	517
	720	329	517
	724	331	518
	725	334	518
	727	337	520
	732	338	527
	733	338	527
	742	341	528
	743	342	529
	744	346	530
	745	347	531
	751	350	533
	751	351	534
	753	352	535
	756	353	535
	757	354	537
	757	355	538
	758	365	538
	760	369	540
	760	369	541
	762	369	542
	763	375	544
	764	375	545
	764	378	547
	769	379	548
	769	381	549
	771	382	553
	786	385	553
	789	391	555
	794	393	555
	797	395	556
	809	396	559
	819	397	562
	823	400	565
	824	401	565
	830	401	567
	835	402	568
	839	407	568
	844	409	569
	844	413	569
	845	416	571
	847	416	574
	850	418	574
	851	421	575
	867	425	577
	871	426	583
	873	428	584
	874	430	584
	883	431	584
	883	431	585
	884	436	585
	888	437	589
	888	441	589
	890	443	589
	895	443	591
	896	453	592
	897	457	598
	900	460	599
	923	463	599
	926	463	600
	926	467	603
	938	470	605
	944	472	606
	945	472	608
	947	479	610
	949	482	613
	951	482	613
	963	483	615
	967	484	615
	968	485	618
	970	485	622
	970	485	623
	975	486	623
	979	487	625
	980	490	628
	997	495	633
	1000	497	634
	1001	500	639
	1005	500	640
	1006	502	641
	1014	505	642
	1017	509	647
	1024	509	649
	1032	510	652
	1034	512	652
	1038	513	653
	1042	515	654
	1043	515	654
	1044	518	655
	1050	520	657
	1052	521	658
	1052	522	658
	1056	524	660
	1065	524	666
	1070	525	668
	1072	528	671
	1077	529	673
	1078	532	675
	1101	534	676
	1105	538	679
	1106	540	688
	1110	543	690
	1112	546	691
	1116	548	696
	1118	550	697
	1127	564	698
	1127	568	703
	1135	572	705
	1154	574	706
	1161	577	707
	1168	578	711
	1169	580	713
	1181	585	714
	1187	585	716
	1198	589	716
	1207	593	717
	1222	595	718
	1234	597	718
	1235	599	718
	1241	600	718
	1245	603	720
	1251	604	720
	1251	606	720
	1251	611	723
	1253	613	723
	1265	617	724
	1267	618	726
	1273	619	726
	1281	625	730
	1285	629	731
	1288	629	732
	1291	631	732
	1297	632	733
	1301	633	734
	1304	636	735
	1307	646	737
	1311	651	740
	1311	653	740
	1314	667	747
	1325	668	753
	1328	669	753
	1331	671	753
	1336	672	756
	1339	675	756
	1349	678	759
	1361	683	760
	1365	683	767
	1375	685	768
	1376	689	771
	1379	691	775
	1395	696	778
	1404	699	778
	1415	702	779
	1419	704	780
	1467	710	780
	1488	713	781
	1490	722	782
	1501	729	782
	1509	734	784
	1510	740	787
	1514	741	789
	1603	742	791
	1606	747	792
	1653	749	794
	1683	756	796
	1690	760	806
	1701	760	808
	1736	765	809
	1746	765	809
	1750	769	810
	1766	769	811
	1767	785	813
	1770	785	815
	1774	795	822
	1781	796	823
	1815	811	827
	1829	818	830
	1835	818	834
	1840	821	849
	1850	827	849
	1856	828	851
	1861	832	859
	1869	835	862
	1871	837	864
	1872	843	864
	1878	844	866
	1889	850	868
	1891	851	885
	1894	857	885
	1916	857	886
	1938	862	888
	1953	872	892
	1966	874	897
	1972	875	899
	1993	882	899
	2008	890	903
	2011	896	904
	2022	897	904
	2025	910	907
	2047	914	909
	2071	922	914
	2087	923	917
	2103	930	922
	2104	942	922
	2115	944	923
	2124	957	926
	2135	959	931
	2162	963	931
	2165	969	931
	2176	973	942
	2179	999	945
	2194	1004	946
	2207	1007	959
	2225	1023	967
	2242	1024	972
	2266	1034	975
	2271	1039	976
	2305	1041	977
	2313	1042	977
	2346	1056	979
	2365	1061	979
	2370	1062	982
	2450	1073	985
	2476	1079	988
	2494	1096	994
	2499	1115	1007
	2514	1115	1009
	2539	1118	1010
	2547	1124	1014
	2550	1128	1015
	2686	1137	1017
	2693	1138	1023
	2713	1142	1025
	2739	1154	1029
	2851	1171	1029
	2903	1182	1030
	2933	1194	1032
	2964	1195	1034
	2995	1213	1037
	3050	1217	1039
	3134	1217	1040
	3150	1229	1043
	3268	1242	1053
	3274	1248	1061
	3316	1253	1062
	3346	1262	1064
	3446	1265	1067
	3449	1269	1068
	3453	1325	1069
	3578	1347	1070
	3580	1378	1081
	3591	1385	1081
	3617	1391	1081
	3650	1460	1081
	3732	1462	1093
	3733	1464	1093
	3734	1474	1094
	3747	1485	1104
	3751	1520	1113
	3783	1534	1115
	3853	1546	1124
	3962	1590	1125
	4078	1642	1127
	4217	1664	1130
	4533	1666	1133
	4695	1687	1135
	4918	1715	1136
	5117	1735	1136
	5388	1742	1137
	5511	1764	1142
	5699	1774	1146
	6540	1834	1146
	6596	1906	1153
	7582	1945	1157
		1964	1159
		1997	1166
		1998	1170
		1999	1171
		2016	1179
		2022	1181
		2070	1186
		2178	1186
		2205	1193
		2295	1199
		2310	1201
		2347	1202
		2691	1202
		2743	1202
		2799	1217
		2823	1224
		2876	1229
		2889	1240
		3074	1245
		3083	1250
		3330	1255
		3595	1255
			1264
			1265
			1266
			1273
			1275
			1277
			1277
			1288
			1291
			1293
			1294
			1298
			1308
			1314
			1322
			1334
			1339
			1341
			1350
			1360
			1363
			1364
			1367
			1368
			1369
			1387
			1391
			1405
			1409
			1430
			1437
			1438
			1438
			1442
			1444
			1444
			1449
			1458
			1471
			1483
			1486
			1495
			1496
			1501
			1504
			1506
			1509
			1509
			1512
			1516
			1527
			1552
			1570
			1572
			1577
			1590
			1595
			1598
			1600
			1607
			1609
			1620
			1621
			1622
			1636
			1637
			1639
			1656
			1675
			1676
			1678
			1687
			1691
			1696
			1712
			1725
			1727
			1735
			1757
			1781
			1791
			1794
			1796
			1797
			1798
			1813
			1823
			1823
			1831
			1833
			1835
			1850
			1864
			1901
			1967
			1982
			1994
			1999
			2007
			2008
			2031
			2042
			2047
			2048
			2057
			2067
			2070
			2077
			2104
			2111
			2112
			2116
			2181
			2196
			2205
			2210
			2214
			2218
			2224
			2226
			2227
			2254
			2260
			2275
			2313
			2314
			2329
			2350
			2350
			2355
			2429
			2432
			2439
			2465
			2470
			2495
			2535
			2541
			2549
			2571
			2608
			2621
			2647
			2685
			2751
			2805
			2805
			2863
			2966
			2985
			3014
			3020
			3086
			3106
			3211
			3267
			3283
			3354
			3405
			3425
			3472
			3478
			3742
			3862
			3871
			3881
			4093
			4466
			4525
			4566
			4605
			5704
