# Supplementary material for: Fat body glycolysis defects inhibit mTOR and promote distant muscle disorganization through TNF-α/egr and ImpL2 signaling in Drosophila larvae
Source: EMBO Rep. 2024 Sep 9;25(10):4410–32. doi: 10.1038/s44319-024-00241-3 (PMC11467327; doi:10.1038/s44319-024-00241-3)
Supplement: Supplementary file 6 — Source data Fig. 5 [file 44319_2024_241_MOESM6_ESM.zip]

Archive with 73 entries (63 files):
- Figure5/
- Figure5/.DS_Store
- __MACOSX/Figure5/._.DS_Store
- Figure5/5A/
- __MACOSX/Figure5/._5A
- Figure5/5B/
- __MACOSX/Figure5/._5B
- Figure5/5C/
- __MACOSX/Figure5/._5C
- Figure5/5D/
- __MACOSX/Figure5/._5D
- Figure5/5E/
- __MACOSX/Figure5/._5E
- Figure5/5F/
- __MACOSX/Figure5/._5F
- Figure5/5G/
- __MACOSX/Figure5/._5G
- Figure5/5H/
- __MACOSX/Figure5/._5H
- Figure5/5I/
- __MACOSX/Figure5/._5I
- Figure5/5A/Fig5A_qPCR.xlsx
- __MACOSX/Figure5/5A/._Fig5A_qPCR.xlsx
- Figure5/5B/WB_ApoLpp.jpg
- __MACOSX/Figure5/5B/._WB_ApoLpp.jpg
- Figure5/5B/WB_Egr.jpg
- __MACOSX/Figure5/5B/._WB_Egr.jpg
- Figure5/5C/Lpp>pglym-i; w-i.tif
- __MACOSX/Figure5/5C/._Lpp>pglym-i; w-i.tif
- Figure5/5C/Lpp>pglym-i;tace-i.tif
- __MACOSX/Figure5/5C/._Lpp>pglym-i;tace-i.tif
- Figure5/5C/Lpp>pglym78-i,egrIR.tif
- __MACOSX/Figure5/5C/._Lpp>pglym78-i,egrIR.tif
- Figure5/5C/Lpp>w-i.tif
- __MACOSX/Figure5/5C/._Lpp>w-i.tif
- Figure5/5D/.DS_Store
- __MACOSX/Figure5/5D/._.DS_Store
- Figure5/5D/Lpp>pglym78-i, egrIR.tif
- __MACOSX/Figure5/5D/._Lpp>pglym78-i, egrIR.tif
- Figure5/5D/Lpp>pglym78-i,tace-i.tif
- __MACOSX/Figure5/5D/._Lpp>pglym78-i,tace-i.tif
- Figure5/5D/Lpp>pglym78-i,w-i.tif
- __MACOSX/Figure5/5D/._Lpp>pglym78-i,w-i.tif
- Figure5/5D/Lpp>w-i.tif
- __MACOSX/Figure5/5D/._Lpp>w-i.tif
- Figure5/5E/Fig5E.Cell_average.xlsx
- __MACOSX/Figure5/5E/._Fig5E.Cell_average.xlsx
- Figure5/5F/Fig5F_Muscle Quantification.xlsx
- __MACOSX/Figure5/5F/._Fig5F_Muscle Quantification.xlsx
- Figure5/5G/.DS_Store
- __MACOSX/Figure5/5G/._.DS_Store
- Figure5/5G/WB a-actinin.tif
- __MACOSX/Figure5/5G/._WB a-actinin.tif
- Figure5/5G/WB Apo-Lpp.tif
- __MACOSX/Figure5/5G/._WB Apo-Lpp.tif
- Figure5/5G/WB Myosin.tif
- __MACOSX/Figure5/5G/._WB Myosin.tif
- Figure5/5H/.DS_Store
- __MACOSX/Figure5/5H/._.DS_Store
- Figure5/5H/WB a-actinin.tif
- __MACOSX/Figure5/5H/._WB a-actinin.tif
- Figure5/5H/WB apo-Lpp.tif
- __MACOSX/Figure5/5H/._WB apo-Lpp.tif
- Figure5/5H/WB myosin.tif
- __MACOSX/Figure5/5H/._WB myosin.tif
- Figure5/5I/.DS_Store
- __MACOSX/Figure5/5I/._.DS_Store
- Figure5/5I/Ponceau.tif
- __MACOSX/Figure5/5I/._Ponceau.tif
- Figure5/5I/WB a-actinin.tif
- __MACOSX/Figure5/5I/._WB a-actinin.tif
- Figure5/5I/WB myosin.tif
- __MACOSX/Figure5/5I/._WB myosin.tif
