# Supplementary material for: Fat body glycolysis defects inhibit mTOR and promote distant muscle disorganization through TNF-α/egr and ImpL2 signaling in Drosophila larvae
Source: EMBO Rep. 2024 Sep 9;25(10):4410–32. doi: 10.1038/s44319-024-00241-3 (PMC11467327; doi:10.1038/s44319-024-00241-3)
Supplement: Supplementary file 6 — Source data Fig. 5 [file 44319_2024_241_MOESM6_ESM.zip › Figure5/5A/Fig5A_qPCR.xlsx]

## Sheet: Sheet2
			qRT-PCR Figure 5A
	driver: lppGal4
		w_RNAi			Pglym78_RNAi, w_RNAi			Pglym78_RNAi, reptor_RNAi
	Rp49A/RpL32	1	1	1	1	1	1	1	1	1
	Egr	1.02811	0.993092	0.97942	0.438303	0.5	0.41466	0.659754	0.582367	0.639493
	TACE	0.97942	1.05702	0.965936	2.51403	2.77984	2.34567	1.89212	2.18859	2.42839
	mean		w_RNAi	Pglym78_RNAi, w_RNAi	Pglym78_RNAi, reptor_RNAi
		Rp49A/RpL32	1	1	1
		Egr	1.00021	0.450988	0.627205
		TACE	1.00079	2.54651	2.1697
