# Supplementary material for: Fat body glycolysis defects inhibit mTOR and promote distant muscle disorganization through TNF-α/egr and ImpL2 signaling in Drosophila larvae
Source: EMBO Rep. 2024 Sep 9;25(10):4410–32. doi: 10.1038/s44319-024-00241-3 (PMC11467327; doi:10.1038/s44319-024-00241-3)
Supplement: Supplementary file 6 — Source data Fig. 5 [file 44319_2024_241_MOESM6_ESM.zip › Figure5/5E/Fig5E.Cell_average.xlsx]

## Sheet: 4WRNAi
	Cell area
replicates
	A	B	C	D	E	F	G	H	I					AVERAGE
	665.48	649.681	1975.62	438.849	3246.59	1909.65	1220.15	1446.04	2179.41				A	4006.9
	1507.31	1445.93	2285.52	888.801	3379.07	2308.26	1255.59	1561.33	2189.66				B	4047.38
	1548.84	1484.47	2305.37	1129.31	3721.31	2430.91	1354.98	1642.24	2277.3				C	3767.11
	1591	1485.21	2353.84	1254.95	3857.52	2503.82	1355.83	1660.82	2334.94				D	3497.75
	2005.19	1523.22	2414.58	1411.45	3861.68	2556.24	1372.59	1732.45	2341.56				E	5009.13
	2006.58	1526.95	2470.41	1497.06	4074.33	2587.19	1383.8	1747.5	2369.64				F	3963.18
	2238.44	1654.2	2485.03	1501.65	4135.71	2632.56	1396.08	1797.78	2375.4				G	2775
	2254.03	1827.78	2599.36	1659.75	4200.83	2685.3	1514.57	1926.62	2378.39				H	2878.06
	2391.74	2140.02	2621.46	1834.07	4206.49	2718.6	1567.94	1947.76	2391.2				I	3338.25
	2403.16	2250.18	2638.54	1894.92	4305.02	2881.82	1588.87	1952.24	2401.13
	2534.78	2276.34	2748.71	1966.66	4330.32	2924.63	1598.47	2012.67	2460.05
	2546.84	2369.42	2773.37	2003.7	4351.99	2967.22	1635.94	2097	2461.76
	2755.01	2454.5	2819.91	2072.12	4368	3054.01	1641.6	2212.18	2466.57
	2767.49	2545.56	2828.98	2100.2	4383.37	3056.57	1740.77	2252.85	2475.64
	2861.11	2701.2	2858.55	2111.41	4466.64	3078.78	1742.48	2261.5	2475.85
	2866.45	2792.26	2880.33	2174.39	4606.8	3125.86	1754.86	2293.31	2507.56
	2891.32	2795.78	2914.49	2282.96	4623.24	3258.87	1761.48	2343.91	2529.34
	2947.37	2800.8	2977.15	2319.04	4652.17	3302.31	1770.45	2414.26	2533.82
	2955.91	2813.82	2994.66	2356.72	4749.31	3316.3	1805.57	2429.95	2608.76
	2970.21	2885.45	3000.96	2365.58	4894.17	3341.28	1812.3	2466.57	2670.35
	2982.81	2923.24	3010.24	2424.29	4924.91	3413.76	1819.56	2467.31	2698.96
	2997.33	2944.59	3032.02	2451.3	5195.2	3431.91	1884.78	2539.26	2701.63
	3071.09	2962.85	3097.78	2486.21	5200.33	3437.57	1944.67	2544.71	2725.44
	3120.3	2976.62	3280.86	2539.37	5825.67	3461.48	2041.28	2552.39	2739.42
	3205.38	3022.09	3406.18	2542.25	5959.22	3466.28	2069.46	2616.23	2744.44
	3229.62	3149.87	3441.62	2549.62	6054.97	3501.4	2110.66	2637.69	2754.15
	3241.57	3165.57	3446.21	2567.98	6255.87	3598.33	2112.48	2745.61	2776.46
	3243.17	3186.38	3530.65	2657.76	6473.64	3670.17	2116.85	2764.93	2782.65
	3352.49	3244.03	3578.8	2689.89	6635.69	3705.51	2136.28	2788.74	2787.35
	3353.55	3309.57	3584.24	2824.29	6885.7	3807.78	2146.85	2791.41	2787.46
	3386.65	3335.62	3587.98	2828.98	6903.21	3824.21	2171.19	2881.82	2789.06
	3390.17	3343.62	3593.21	2879.9	7253.24	3830.19	2195.1	2978.75	2790.34
	3423.05	3365.51	3667.93	2894.21	7319.21	3839.91	2211.33	3020.92	2796.85
	3484.11	3403.83	3678.5	2933.92		3875.35	2234.49	3134.5	2814.04
	3513.36	3456.25	3727.71	2935.95		3932.03	2254.88	3143.68	2834.64
	3595.13	3473.65	3743.72	2944.91		3966.3	2273.78	3185.32	2842.54
	3620	3548.16	3775.86	2953.03		3976.23	2275.27	3249.26	2853.64
	3621.5	3566.09	3809.48	3018.57		3994.37	2277.51	3292.49	2893.35
	3654.16	3669.43	3860.3	3027.86		3997.36	2290.43	3307.44	2925.06
	3690.99	3707.43	3860.83	3069.17		4128.24	2307.83	3315.98	2928.37
	3707.75	3708.92	3894.46	3182.43		4130.59	2352.88	3377.57	2933.49
	3752.16	3788.24	4000.03	3189.8		4133.9	2353.3	3380.03	2947.16
	3757.71	3878.02	4089.38	3219.9		4137.63	2381.91	3410.45	2960.07
	3810.55	4074.76	4186.63	3223.43		4141.8	2420.56	3419.74	2994.55
	3819.3	4091.2	4192.72	3226.41		4144.78	2474.89	3466.28	3020.28
	3894.03	4126.85	4228.8	3247.98		4306.83	2505.53	3496.28	3063.19
	3996.61	4137.53	4254.84	3250.01		4324.98	2514.5	3638.58	3122.87
	4059.28	4207.98	4337.57	3316.83		4369.07	2524.75	3655.98	3134.72
	4061.41	4348.25	4376.65	3353.87		4378.14	2544.28	3691.95	3160.55
	4179.48	4381.02	4385.29	3381.31		4383.37	2547.91	3818.88	3167.49
	4203.28	4438.24	4495.14	3412.69		4450.2	2577.27	4006.33	3181.15
	4257.51	4493.11	4499.41	3531.93		4451.37	2587.84	4018.71	3207.09
	4310.03	4529.3	4509.34	3571.64		4531.33	2601.61	4039.85	3220.33
	4447.1	4562.07	4513.07	3573.46		4912.53	2619.54	4158.34	3237.73
	4457.88	4573.81	4533.99	3582.43		4986.08	2653.49	4770.77	3284.49
	4527.27	4707.68	4562.82	3592.99		5107.14	2673.24	6664.41	3342.45
	4538.91	4870.36	4607.44	3734.22		5389.6	2748.81		3343.52
	4591.75	4929.08	4622.38	3742.34		5638.86	2754.36		3348.32
	4712.27	4985.44	4639.78	3784.4		5718.07	2766.86		3369.35
	4746.85	5001.77	4654.94	3883.03		5777.95	2771.34		3552
	4750.06	5079.91	4702.87	3950.93		5798.56	2780.63		3568.87
	4784.22	5144.07	4750.06	3977.51		6133.11	2805.18		3610.71
	5074.58	5375.19	5072.12	4055.43		6366.68	2813.82		3618.83
	5122.51	5626.05	5085.15	4140.62		6653.62	2837.42		3646.69
	5142.36	5752.23	5088.45	4204.35		7741.83	2869.23		3666.22
	5277.3	5755.32	5132.54	4221.43			2880.54		3727.39
	5301.74	5888.97	5507.88	4259.65			2902.85		3728.99
	5322.13	7251.96	5615.37	4304.06			2931.14		3866.17
	5359.92	7550.43	5746.57	4341.2			2946.94		4106.35
	5390.88	7688.57	5751.37	4347.61			2953.77		4205.2
	5410.95	8063.05		4361.06			2971.17		4226.02
	5436.78	8690.31		4461.83			2975.02		4285.8
	5524.1	9322.59		4489.16			3046.22		4294.77
	5529.65	10172.9		4562.82			3055.93		4327.11
	5553.46	10180.9		4566.98			3066.72		4346.54
	5591.78			4615.02			3097.78		4351.77
	5869.23			4642.35			3212.11		4371.73
	5920.89			4944.77			3229.62		4417
	6134.71			4998.47			3265.06		4484.36
	6254.91			5089.1			3270.61		4509.87
	6501.29			5155.49			3297.08		4542.96
	6551.47			5209.94			3305.62		4693.37
	6699.95			5229.69			3308.72		4758.17
	6725.25			5258.83			3351.63		4844.1
	7640.96			5377.43			3393.8		4884.35
				5420.13			3443.01		4969.22
				5422.8			3471.41		5363.55
				5618.15			3500.66		5506.38
				5734.83			3549.97		5588.79
				6643.06			3570.9		5946.3
				6844.92			3582.11
				7322.95			3593.95
				8033.9			3714.58
							3715.33
							3767.85
							3829.66
							3990.96
							4077.53
							4220.26
							4287.19
							4491.19
							4563.24
							6023.48
							8201.71
							9687.03

## Sheet: 4pglym78-i
	Cell area
replicates
	A	B	C	D	E	F				Average
	758.993	1028.64	1328.08	463.082	1352.2	1390.1			A	782.443
	779.596	1063.34	1396.5	787.815	218.411	1122.05			B	744.007
	708.714	780.236	1840.69	953.385	2293.1	1483.29			C	1366.94
	1047.54	791.765	1653.88	648.934	1530.8	1263.6			D	814.509
	1592.6	1006.33	1912.43	708.714	2318.51	1230.83			E	1603.05
	1143.19	876.845	1402.59	519.446	1045.62	1542.96			F	1953.08
	1218.87	799.878	1393.52	572.501	1611.07	1216.31
	976.763	405.116	1196.56	1332.24	1979.47	1047.33
	572.928	540.476	1115.75	1081.16	1696.68	1833.65
	1018.5	1175.32	1936.13	668.469	2682.74	1862.04
	745.756	560.224	1503.58	579.866	1907.73	3871.61
	831.156	562.68	1210.01	756.858	1762.02	1057.25
	1064.51	828.701	1649.29	557.662	1830.55	1134.65
	524.356	777.461	3454.22	878.873	2095.72	1744.08
	1471.76	784.079	1132.62	416.966	1069.32	1761.06
	597.053	477.066	1525.67	1098.57	2074.47	1031.1
	777.461	553.072	1768.42	587.873	2113.65	1768.95
	784.506	514.642	1336.83	1249.3	1615.13	1374.3
	823.897	498.63	444.294	1221.54	1659.22	1945.52
	589.901	1031.21	1947.65	558.623	1648.33	1602.64
	1003.13	674.66	1274.06	537.593	1383.59	1938.8
	694.089	593.103	1336.83	657.047	1461.41	935.237
	870.974	789.096	1761.06	555.314	2007.33	2344.12
	704.337	567.59	1689.11	450.912	1174.04	1207.24
	290.68	504.714	1559.62	546.774	1716.33	563.427
	807.457	426.573	2168.2	767.853	1861.08	1713.98
	772.764	841.19	811.3	1327.76	1924.49	2361.74
	408.105	779.062	1130.27	782.798	1291.89	1680.25
	540.262	886.346	852.399	502.793	1502.83	2307.3
	1162.83	811.087	1433.44	1137.53	1315.27	2639.18
	1047.22	628.971	821.121	491.264	1253.25	1798.63
	531.936	686.723	1303.74	251.183	1592.07	1856.28
	1038.79	834.785	1220.9	481.016	1668.18	1823.72
	1137.53	753.122	916.663	611.358	870.013	2054.19
	420.168	517.204	767.106	855.815	2243.35	1812.19
	552.005	725.58	1398.75	419.955	1765.22	1542.64
	556.061	535.992	1309.18	860.405	1315.27	1273.42
	817.065	488.488	1602.53	675.408	2115.57	2086.11
	744.688	704.55	1710.99	554.246	1451.48	995.017
	780.983	811.621	1756.25	789.95	1510.73	1773.55
	778.421	704.764	405.116	653.097	2169.16	1292.74
	777.994	1012.1	2612.92	875.35	1558.02	1864.07
	785.787	677.756	1082.98	870.867	2155.6	1065.58
	793.26	867.771	947.087	583.816	1209.05	1290.29
	660.036	785.68	3423.15	906.415	1434.51	1127.92
	361.029	395.189	1442.73	1095.26	1542.86	1099.42
	466.818	765.825	1210.87	1007.19	1398.21	2025.37
	551.257	472.156	1526.95	798.917	1322.42	1994.31
	517.204	1012.1	1460.77	807.03	1612.35	1760.1
	497.882	354.624	1284.31	1600.5	1467.07	1296.69
	1032.59	1360.53	1501.33	961.391	1290.5	1523.75
	678.183	669.323	1547.02	980.926	1490.12	2067.22
	633.775	779.916	1084.37	697.185	1690.17	1440.16
	1119.17	310.963	1615.56	664.199	2231.4	1863.75
	822.829	795.181	1268.3	984.342	2351.28	2287.76
	582.749	1098.78	1273.74	1229.44	1418.71	2582.92
	792.192	822.189	1356.26	1093.44	1512.33	1355.62
	564.174	598.654	1419.56	854.641	932.996	2854.71
	480.589	621.179	611.891	1007.83	939.614	1457.99
	1139.02	795.395	1327.54	959.79	2163.72	1166.57
	606.234	730.277	1010.07	778.635	505.462	1873.36
	422.09	865.743	935.558	580.4	1149.48	1962.28
	840.657	657.687	1276.3	550.51	1915.52	3313.41
	769.668	764.757	1294.77	1177.03	1552.68	2810.2
	891.897	463.082	1493.75	754.296	1633.6	1352.52
	891.256	503.647	1254.85	840.977	2117.6	2029.64
	819.2	838.095	1333.2	456.677	802.013	2435.4
	631.533	900.757	552.432	892.964	1539.87	2009.36
	948.474	1018.93	1056.83	1147.99	1047.22	1680.57
	681.919	878.766	1297.87	743.621	1899.62	3275.63
	846.741	1195.28	1066.33	491.157	1539.55	1813.79
	513.575	642.849	1683.45	681.599	1899.08	2012.03
	757.498	777.354	1238.09	976.656		2644.2
	722.591	950.503	1001.85	840.657		1786.25
	535.245	533.644	1366.93	948.154		2216.24
	919.118	688.111	2097.32	519.873		1377.61
	797.957	511.44	1389.24	1275.34		1701.49
	469.167	714.051	2377.11	470.021		2269.08
	693.769	741.806	882.182	603.672		1776.43
	1077.43	1581.93	891.149	867.024		1859.69
	810.553	1226.02	754.509	1113.3		2083.23
	1008.15	392.84	832.33	806.283		2559.12
	510.265	704.657	1114.36	619.044		2380.74
	870.333	849.517	729.637	486.78		1948.94
	677.543	1292.96	721.844	745.436		2090.7
	870.226	939.934	1626.98	864.355		1990.67
	785.147	709.995	1158.98	1351.46		2167.56
	403.622	862.22	1105.61	502.686		1718.89
	1019.14	683.2	649.894	1214.71		2728.1
	1021.28	767.319	914.421	957.228		2828.66
	1578.83	909.724	1220.15	737.75		1233.5
	384.3	791.125	1271.61	761.662		1584.92
	1271.93	830.302	1674.91	786.107		2295.45
	527.025	486.674	600.256	615.414		1593.99
	665.907	1019.36	1096.43	579.333		1936.23
	592.463	526.491	1505.07	1222.5		3164.18
	812.688	625.769	1622.39	709.141		1817.63
	1038.36	501.192	906.094	932.142		1275.34
	809.486	996.619	724.192	733.586		1694.98
	594.811	855.388	1676.08	733.8		2976.3
	1085.43	777.888	1709.07	749.385		2366.97
	918.051	619.684	950.823	441.732		1340.46
	1172.33	732.626	1898.02	825.712		2027.72
	653.417	531.188	2277.73	519.019		2663.2
	1499.73	1114.68	819.2	944.311		936.625
	511.226	961.818	1854.04	511.333		2105.64
	827.953	566.096	1535.28	769.454		1553
	889.014	869.266	1622.81	630.786		2553.25
	1311.42	578.479	1010.18	777.14		1803.65
	1028.54	440.237	1539.55	1060.24		1745.68
	889.762	745.115	1266.27	808.418		1946.59
	1186.63	478.774	2511.61	247.126		1744.72
	1010.5	755.47	1689.75	567.804		1699.78
	628.651	922		668.469		2310.39
	680.638	577.304		834.038		3197.59
	1253.35	799.131		765.718		3141.87
	913.354	464.576		857.843		2645.16
	724.086	314.059		1094.72		1699.78
	977.617	759.42		940.575		1060.45
	1231.58	417.072		772.764		1526.1
	557.342	617.869		990.214		1438.99
	712.343	1063.34		814.93		2469.56
	868.198	1033.66		1511.47		1346.87
	1041.56	263.993		702.415		2116.11
	723.765	1122.58		785.253		3561.39
	924.135	555.848		1237.23		2487.6
	703.376	480.269		1168.81		1715.79
	877.699	746.396		1116.18		2682.41
	688.111	734.013		959.897		2536.91
	769.348	738.497		598.975		2609.82
	917.517	1152.47		872.468		2883.85
	821.442	559.264		818.773		3099.38
	485.499	523.396		878.553		2737.39
	1032.49	519.446		1084.26		2999.46
	625.342	344.162		863.821		3358.14
	496.708	533.75		655.979		3831.05
	760.274	886.346		914.101
	622.566	1030.99		809.379
	920.186	275.735		492.118
	527.452	698.252		629.398
	1102.94	885.385		524.143
	952.638	327.936		1059.39
	578.052	696.331		824.644
	585.738	469.167		696.971
	444.187	578.372		1259.54
	734.974	521.047		1297.87
	487.207	782.478		859.018
	914.314	509.838		762.409
	555.207	718.428		1902.93
	796.355	517.204		607.835
	468.099	360.175		951.036
	755.577	534.818		794.754
	1060.35	741.486		627.157
	1038.25	519.019		1330
	266.021	786.641		1096.96
	1124.51	1086.82		489.236
	473.01	867.985		874.603
	756.111	602.284		714.905
	743.194	626.836		706.579
	517.524	765.932		954.666
	515.283	854.427		1143.19
	881.115	579.546		673.806
	1036.22	404.049		617.229
	271.252	331.672		1582.68
	695.797	1162.19		388.25
	884.104	629.612		518.165
	747.464	778.528		896.594
	570.259	627.584		332.313
	521.688	413.123		880.154
	831.156	847.382		777.14
	734.227	842.365		688.324
	523.609	522.648		764.224
	739.458	616.375		617.549
	533.644	559.477		504.394
	364.338	729.423		1217.81
	554.887	617.549		855.388
	744.048	779.916		422.303
	1092.16	597.053		1242.68
	858.484	353.343		865.423
	584.99	594.918		1523.32
	342.241	1166.99		369.355
	633.135	473.543		734.547
	782.264	1091.95
	625.449	1506.78
	414.51	554.78
	855.602	596.946
	544.212	974.415
	562.039	806.924
	730.17	798.063
	785.147	574.102
	351.528	524.57
	1177.03	889.762
	1074.01	932.035
	486.353	1092.59
	595.025	2353.3
	1498.56	614.774
	972.28	605.38
	812.902	773.938
	806.71	454.328
	524.57	777.354
	884.744	722.591
	937.906	1259.65
	1095.79	1193.57
	606.447	605.7
	603.885	556.275
	772.764	930.007
	455.289	913.567
	1266.16	900.01
	1196.56	572.714
	560.118	590.755
	937.586	867.664
	911.645	923.175
	576.237	697.505
	873.856	1122.69
	924.989	767.64
	700.601	590.328
	1127.28	830.729
	772.016	725.046
	828.914	886.879
	719.495	682.773
	700.28	751.734
	747.144	531.509
	530.548	759.206
	779.169	1114.26
	820.481	1373.23
	1371.1	840.977
	854.214	688.218
	728.783	748.318
		777.994
		960.324
		976.229
		724.086
		738.39
		720.67

## Sheet: 4pglym78 tace
	Cell area
replicates
	A	B	C	D	E	F	G	H
	783.439	1550.65	371.917	2009.57	874.71	1608.3	1824.36	1020
	1362.13	1344.3	352.809	1567.2	967.049	2152.3	1908.8	1383.8					AVERAGE
	543.571	1090.35	1751.13	1189.2	1242.57	1508.27	1428.74	2112.8				A	1992.68
	1636.05	1202.97	1611.61	1406.86	932.248	1145.75	1020.53	3005.66				B	1641.15
	1332.77	1711.63	2226.59	2215.38	1896.63	2405.83	1518.09	1267.76				C	1552.28
	1844.43	1758.49	1325.84	1801.83	676.368	1920.22	676.048	1139.77				D	1548.75
	1807.7	1810.27	1215.88	1705.12	525.851	1607.76	1648.01	1998.47				E	1568.45
	1743.87	1682.17	1726.58	2244.53	1837.06	1374.09	1535.17	2466.03				F	1526.18
	1994.41	1845.82	1371.95	1624.95	1141.16	1710.03	1562.39	2466.14				G	1436.27
	2439.99	2185.6	2223.6	1643.2	863.074	1064.09	2368.04	1382.09				H	2038.5
	1146.71	1745.36	1275.98	1743.76	1340.89	2295.66	1448.49	3562.89
	685.442	1814.86	1367.89	1705.01	2208.98	2146.85	1294.13	1917.02
	797.103	2947.69	2009.46	1509.87	1411.66	1589.08	1760.95	2136.28
	2715.29	1909.44	2167.24	1574.35	487.634	1899.51	2190.51	1610.11
	2054.94	1081.91	1441.23	1813.15	1523	1870.69	1450.73	2008.4
	2790.02	2030.71	1713.23	1346.97	2448.63	1551.18	1481.58	2060.6
	1093.97	1743.44	1593.03	1888.52	1762.12	1361.17	1182.9	1596.13
	1591.54	2031.99	2034.76	2168.41	1656.23	1117.99	1211.93	1433.23
	2790.02	1502.4	1680.78	1249.3	1021.38	1879.44	1294.02	4822.22
	969.931	2394.51	1836.74	824.751	987.972	1882.64	2059.74	2058.68
	2477.67	1373.66	2288.93	663.131	2258.08	1185.25	1298.72	1695.83
	1969.11	912.179	1698.18	1952.57	1760.2	1563.25	1645.02	2196.28
	1801.09	1485.21	1781.12	2119.95	1122.8	1146.17	1645.87	1160.59
	2158.17	857.63	1629.01	886.025	2347.22	1602	1115.43	1146.6
	1669.57	1346.65	2182.72	854.107	1816.46	692.381	1837.49	2021.21
	2892.93	3191.51	1667.97	1266.16	1170.41	1916.59	1620.04	1255.38
	1633.17	1939.43	1592.6	1589.08	1974.13	1003.66	1525.46	2177.06
	2607.58	1780.7	2192.22	1142.44	1232.86	1130.16	1315.37	1940.82
	2162.44	1620.04	1729.24	2350.96	541.65	1006.23	1668.18	1373.34
	2219.55	1041.13	1991.96	1197.41	794.968	837.134	1913.92	2175.57
	3527.88	1729.35	1535.39	1250.15	3162.58	798.063	1767.14	1783.69
	1290.5	2047.57	1135.82	1592.28	542.29	1458.53	1911.47	1406.22
	2128.81	2121.44	1433.76	1391.81	929.259	1441.23	1622.17	1673.41
	2128.17	1296.37	1724.65	2355.97	2223.71	2280.61	1760.1	1674.69
	2347.86	1431.09	2045.01	1250.47	881.755	1385.83	1721.45	1849.87
	1899.08	1795.11	249.582	1308.01	1732.02	1196.78	993.309	2075.54
	2443.72	1442.83	2696.93	2284.45	846.314	1468.24	1555.03	1454.15
	1534.11	3560.22	1411.34	974.415	1382.73	1497.38	1480.52	2136.39
	1930.79	1686.86	2171.94	1285.7	504.821	2414.47	1399.39	1753.26
	1921.71	1023.84	2038.29	1267.44	1591	892.857	1670	2422.37
	1904.21	1331.28	1439.2	1271.07	860.832	1171.8	1271.18	1663.81
	1762.23	1699.03	1667.54	2570.22	524.677	2061.56	1472.3	2227.13
	3758.56	2201.51	1936.66	1279.19	1834.5	1407.29	1637.97	3077.18
	2282	1504.11	573.141	2045.65	1911.04	1454.15	1473.36	1521.3
	1140.41	1171.15	1998.68	1555.56	1108.17	1669.57	1623.78	1983.1
	4475.39	662.918	1664.34	1853.18	1652.49	1038.57	1534.53	2166.17
	1374.51	1243.32	1822.86	1447.74	825.178	1752.94	1526.74	1958.12
	1604.35	1820.84	1890.54	1514.89	1608.3	2508.2	1659.96	1436.43
	1705.44	1342.06	3712.87	1219.51	618.617	1164.75	1788.6	2261.71
	1727.64	1522.68	1556.42	1259.76	1179.16	1789.66	1302.03	1942.96
	1882.96	1611.29	1748.99	1593.67	2003.27	1388.82	1287.73	1528.55
	1405.37	1357.33	1976.37	1742.69	831.903	1420.63	1250.26	1634.77
	2567.98	953.278	1130.38	2638.97	1910.72	1406.86	1673.73	1597.3
	828.701	1235.53	1662.95	1874.1	1690.28	1227.31	999.501	1813.47
	1555.99	1116.29	2582.71	1811.55	412.482	1252.92	1482.97	1721.98
	1162.3	1683.88	2666.62	862.434	1427.78	1627.4	1548.52	2311.46
	1419.67	2459.09	1248.98	1660.82	2202.47	1530.37	1698.18	2062.84
	3595.45	2139.06	2024.19	1060.03	1370.14	1430.66	1445.82	1557.16
	1949.26	1151.19	1723.27	1455.11	1432.8	1960.89	2004.55	2941.28
	1616.3	1257.73	1612.57	1612.46	1085.65	1250.26	1389.89	1443.9
	1990.46	1114.15	2213.14	2390.56	1339.71	1645.98	1517.45	2647.83
	1924.38	2295.34	936.625	913.567	1840.05	1071.98	1609.68	2711.66
	1049.25	1675.55	2371.56	1403.02	1210.12	1921.82	1632.63	3691.95
	1975.62	1224.74	1645.87	1518.73	1535.92	1359.57	1510.3	2582.6
	1574.56	1123.65	1967.19	1641.71	1962.39	1638.83	1581.08	2953.24
	1877.84	1683.02	1578.73	1484.04	653.097	2249.12	1389.03	2383.94
	3054.65	1864.6	1670	1304.81	1368.43	881.862	1614.6	2999.46
	2245.7	1616.3	1833.33	1517.13	1604.88	1367.47	691.634	1132.94
	2140.12	1032.38	770.842	931.181	923.388	1627.3	1609.9	1935.06
	2080.45	814.93	1293.38	1551.83	1617.8	1421.59	1665.3	2402.52
	2320.75	1320.39	1426.71	1055.97	1104.22	1321.57	1510.41	3485.71
	3161.4	2139.59	2006.05	2150.59	1048.93	1516.49	1331.81	2314.34
	2694.16	1194.43	1918.62	1422.66	1834.82	1383.27	2040.74	1286.77
	749.492	1517.56	1596.34	1230.4	669.216	1348.36	1057.36	3105.15
	2273.03	1515.53	1660.28	1545.74	1311.85	1114.68	1618.97	2617.51
	1650.89	1921.29	2267.16	1341.85	1134.11	1445.82	1430.98	1795.22
	1853.93	1598.26	1455	1262.53	1698.5	1244.92	885.919	1993.02
	2807.95	1319.22	1379.85	1290.61	2891.54	2122.94	1313.67	1886.27
	2095.61	2484.18	1460.98	919.225	1688.57	1153.86	1031.1	2262.14
	3608.15	1007.83	1634.45	1765.65	596.092	1489.27	1058.11	1716.22
	1934.74	1590.9	1562.93	462.335	1576.27	1362.45	1284.42	1904.1
	1672.56	1502.29	799.131	1809.52	1668.4	1234.78	1397.79	1312.7
	2084.51	1571.89	531.722	1466.21	1071.88	1256.23	1575.52	2718.82
	2403.91	1389.35	1261.04	1233.18	1599.22	1963.45	1230.83	1864.5
	5138.09	2394.4	1204.03	1510.73	2504.68	1923.64	2077.04	1781.55
	1770.56	1502.08	1348.47	1482.01	1598.26	1795.54	1220.69	1671.07
	1414.44	1305.98	981.46	1364.37	1762.66	1454.04	996.939	2011.28
	1479.77	1329.25	1526.63	1637.87	2072.98	1351.46	1691.67	1939.43
	1414.01	1360	736.469	2003.38	2776.78	1422.98	1169.87	1827.24
	1837.81	1262.53	1528.45	1650.57	3560.33	1903.14	712.984	2859.41
	2266.52	1531.97	1299.58	1810.37	1981.39	981.78	1278.12
	1809.95	1035.37	2590.29	1557.8	1574.24	1715.79	871.934
	2203	1916.38	999.821	1891.72	1028.11	2077.25	1076.89
	2412.87	1646.51	1362.24	1440.81	2390.24	1806.21	1093.55
	2552.82	755.47	892.11	1698.29	1393.09	1349.75	1662.74
	1384.97	1770.77	1152.26	1618.76	1196.78	1528.55	1123.97
	2042.34	1856.38	1120.34	2003.16	3007.04	1846.78	1389.03
	1249.62	1926.73	1380.17	1895.35	1907.94	1871.01	1725.08
	1633.6	1702.77	1578.51	1470.91	1911.68	1398.43	1554.39
	2055.05	1542.22	1539.98	1726.58	2515.35		591.822
	2301.1	1868.23	1666.47	1504.75	1736.93		933.316
	1665.62	1772.05	1735.22		1452.34		1629.75
	3192.57	1866.85	1019.14		2367.82		1102.84
	1237.87	881.435	744.582		2075.33		1190.26
	3050.06	1796.82	1486.17		1263.28		1167.74
	2204.49	1240.01	844.82		1663.7		665.907
	1387.22	1876.99	1854.57		2281.25		1797.35
	1604.77	2493.79	1072.2		470.021		1443.69
	1620.04	1661.67	1589.93		1501.65		1216.52
	2211.65	1643.74	1898.02		2375.08		1637.23
	2186.78	2434.65	1295.95		2346.15		1863.22
	2042.23	2005.09	1438.78		1360.53		1420.95
		1868.55	866.277		1935.16		1156.32
		1083.83	1091.52		3036.83		1363.2
		1937.41	1630.18		1936.98		789.096
		1995.16	1017.01		235.597		1914.46
		987.758	660.356		1424.05		1151.73
		1858.09	1255.27		1063.98		1097.71
		1693.8	1374.41		2963.06		949.008
		1993.88	1697.43		1685.9		1126.75
		3621.07	1852.43		2852.89		1421.06
		1752.09	1644.48		1900.47		1606.06
			1504.54		500.017		1372.16
			1265.95		1424.47		747.037
			1580.22		3154.14		1430.45
			1507.52		2299.18		1974.34
			1759.99		2068.18		1556.74
			1530.05		1146.6		1951.39
			1842.61		1932.18		1631.67
			1343.34		1145		2095.5
			1320.92		1423.73		1742.27
			1295.62		2733.01		1256.45
			721.951		2114.08		1133.9
			1089.92		1495.14		786.107
			1369.07		1903.99		1345.58
			2281.25		1407.82
			1226.88		2072.23
			1312.6		1568.59
			1463.12		1455.75

## Sheet: 4Plym78 egr
	Cell area
replicates
	A	B	C	D	E	F				Average
	235.17	1256.13	640.714	2018.54	357.079	1488.52			A	1201.31
	258.015	1138.06	729.743	1641.28	1169.45	1370.03			B	1209.37
	316.621	699.96	1322.63	1467.07	1220.05	1177.99			C	1201.79
	549.763	738.817	1406.33	413.55	1073.91	1216.1			D	1265.11
	564.174	1776.43	1044.98	1574.78	1884.78	1405.15			E	1405.24
	656.513	1790.52	2037.75	913.674	1081.27	1576.16			F	1253.99
	695.69	1221.65	1068.78	1542.75	1305.87	644.023
	718.962	1952.14	1179.16	1406.97	1887.02	1014.45
	739.564	1623.67	897.021	814.823	1756.68	970.678
	801.479	1561.65	520.193	1982.56	1107.11	1444.22
	807.457	746.503	1003.66	1209.9	1269.15	1789.77
	835.746	1330.53	733.907	1004.52	717.574	1090.24
	837.454	1302.99	256.307	750.133	1701.28	1968.58
	839.696	1452.65	592.143	1158.77	1118.21	1190.26
	877.592	1271.18	1327.65	1508.27	1093.97	1099.2
	878.233	769.241	877.806	1645.66	2255.2	1162.72
	887.84	974.308	688.858	1080.31	1281.11	1082.02
	893.711	1352.31	348.966	1427.36	1418.82	1086.39
	906.521	950.93	557.449	896.273	1743.98	787.815
	909.831	1038.46	1331.81	1359.67	748.958	1196.56
	914.101	758.246	1114.26	2203.86	1275.98	1144.57
	916.022	1185.46	1041.67	1283.24	1464.93	1731.91
	935.771	1110.2	569.725	1283.24	1397.57	1942
	936.839	1039.11	864.142	1241.72	1609.9	1102.3
	943.35	1205.42	838.522	1137.42	1413.26	608.048
	949.542	1078.18	511.973	1243.96	1261.79	909.083
	949.649	1243.1	1586.63	489.022	1059.39	1902.07
	964.167	1243.53	592.783	1080.95	1302.88	812.048
	964.273	1301.82	672.846	900.223	1630.61	1010.39
	968.116	948.261	505.889	1003.13	1458.85	1372.49
	968.223	1529.09	665.16	1116.82	1581.18	1309.82
	970.145	1438.67	1166.88	784.613	1011.99	1331.28
	980.393	1135.18	1239.8	1427.67	1033.34	2103.94
	985.837	2005.94	842.151	776.607	1515.85	1636.16
	989.039	954.986	1341.85	1561.86	1218.23	1635.94
	997.686	1130.7	733.586	969.931	1695.72	1326.37
	998.113	1498.77	794.647	1248.87	1148.2	1001.53
	1003.24	1832.79	1178.84	1292.42	2634.16	1793.51
	1013.27	1360.1	1136.14	1599.44	1925.02	1380.28
	1013.7	1054.48	1071.45	701.668	1207.98	1130.06
	1033.66	948.154	1177.35	457.211	1111.16	1247.27
	1040.39	1002.38	1101.77	767.533	1204.25	2158.49
	1047.75	1445.18	1207.13	941.856	1298.19	1911.57
	1053.52	1060.45	799.985	483.791	1215.78	558.943
	1054.26	1163.04	560.651	1792.76	1743.87	1717.61
	1055.65	880.901	749.812	1434.51	1944.77	911.539
	1060.45	549.87	2359.5	2220.72	1264.24	994.804
	1076.25	1038.57	521.154	486.674	1835.57	1186.63
	1080.74	1547.88	1103.05	1413.05	1382.84	979.966
	1093.01	1310.57	1363.52	807.137	954.773	1320.07
	1099.53	1531.97	1149.48	1335.55	1401.84	1426.07
	1101.13	1185.99	978.151	1685.48	1440.59	1172.86
	1101.98	1633.6	1342.7	1288.47	1283.24	1521.51
	1107.32	1043.38	1032.06	1368.64	906.308	1396.72
	1112.34	735.081	713.838	1010.39	1035.26	1120.23
	1112.66	1013.06	907.269	1797.78	1673.84	701.455
	1115.11	736.148	1096	906.094	1791.91	1400.35
	1118.85	1134.97	861.686	687.257	1681.95	1410.49
	1131.66	1579.15	1075.08	482.617	1128.13	963.74
	1134.75	1105.72	711.276	1423.83	1646.94	1359.78
	1138.17	1804.5	1011.56	2202.68	1216.63	952.317
	1159.73	1552.68	1477.1	2314.45	1214.17	1159.63
	1189.09	1155.57	559.904	1300.96	1855.21	1228.69
	1189.09	984.449	1103.26	1169.23	1326.16	923.388
	1199.02	1172.65	817.172	963.099	2162.76	1323.38
	1204.35	930.007	1645.98	806.924	1249.3	1023.09
	1208.2	907.909	1208.2	1008.15	1763.72	1588.44
	1208.41	782.585	1108.28	1533.36	1279.19	1560.37
	1210.44	630.359	1082.12	1187.81	1416.04	1319.75
	1210.97	1770.88	300.395	1552.89	1322.95	1661.88
	1214.39	806.71	1431.84	1112.66	1397.57	997.793
	1220.69	1646.19	1338.86	1784.54	1512.76	1128.03
	1232.75	1011.99	841.404	336.156	1443.15	1412.73
	1261.46	1280.79	1175.21	1247.27	2097.21	1263.28
	1261.57	1418.82	1895.67	356.972	846.635	1637.65
	1266.48	1186.42	441.518	622.673	1571.04	1077.21
	1268.19	1296.59	1072.62	1238.73	2040.21	1708.54
	1276.52	318.969	892.964	1368.43	1320.18	1367.89
	1282.17	1728.92	1014.23	1321.14	1309.4	822.082
	1282.28	1151.51	1255.49	852.933	1666.47	1074.87
	1284.63	956.694	2831.12	2247.94	1644.27	1471.87
	1293.49	2503.07	1588.97	1370.35	1068.99	1517.13
	1295.84	1391.7	780.45	1927.27	1382.73	1125.47
	1299.58	1608.19	1366.93	1572.43	1383.48	834.679
	1323.81	1395.86	1156.32	1409.31	1283.88	1065.58
	1331.81	925.63	1451.27	1068.57	1522.36	1343.88
	1336.62	1009.11	1305.13	1415.19	1113.62	1054.16
	1343.34	1820.94	1342.81	2112.58	1456.07	1284.52
	1344.41	1228.59	979.859	1663.7	1586.09	1211.4
	1360.64	1216.52	1034.94	1651	1460.77	1321.46
	1386.58	588.193	2276.76	1386.9	1112.34	927.658
	1387.64	992.669	833.077	1100.59	1299.36	2033.27
	1391.27	1229.01	1938.26	1161.55	1570.51	1299.36
	1392.66	1479.88	915.702	1485.43	1284.42	1055.33
	1404.3	786.001	816.211	878.873	1297.44	949.969
	1409.31	1170.51	1495.25	1052.13	1516.6	839.803
	1413.26	1243.1	1795.22	927.765	1226.02	1014.55
	1418.17	1094.19	1640.64	890.402	1625.06	1436.54
	1431.09	907.696	3288.65	1423.73	2470.2	1226.77
	1431.62	1120.13	1727.75	1760.95	1193.79	1111.69
	1435.15	854.961	1910.19	956.694	1489.38	1434.19
	1440.06	1442.83	2310.18	1115.43	1725.62	1099.53
	1461.52	364.018	1246.41	1116.82	1348.57	1812.62
	1473.04	1313.56	1592.6	1974.45	1465.89	1643.63
	1509.45	1071.13	1995.69	1528.02	1213.64	1055.76
	1518.09	1526.74	1402.59	1346.76	1198.27	700.28
	1529.52	1768.95	1763.3	1229.33	1293.28	1212.57
	1551.83	978.578	1193.68	1058.11	1604.13	1247.91
	1559.83	1189.52	1176.39	893.818	813.115	1012.95
	1599.22	1334.48	1322.21	1259.97	932.035	1557.8
	1608.72	782.905	1939.65	668.789		692.061
	1649.08	971.212	1163.9	937.799		1244.81
	1656.65	2025.15	1850.51	1096.86		1225.92
	1669.89	980.393	1757.96	1043.38		1000.25
	1676.51	563.854	1338.22	2135.32		1057.36
	1748.46	1460.34	1763.19	1485.21		1458.74
	1766.29	1330	1774.83	1079.88		1198.8
	2061.88	649.147	1862.04	992.669		981.994
	2195.95	1627.72	1720.49	1620.36		1241.29
	2235.35	1339.82	1411.13	905.561		676.368
	2350.74	1738.96	1860.97	870.013		1337.26
	2483.43	1196.99	1307.58	1050.85		1364.59
	2513.43	1883.29	1875.7	987.225		1466.75
		1316.34	917.624	1135.29		1084.9
		799.451	1699.03	1133.69		1222.29
		1163.9	983.488	1029.5		1067.39
		715.973	1863.75	960.11		1111.69
		1311	1266.8	1774.83		1653.98
		1410.92	791.658	1276.73		1041.67
		1754.76	1085.22	1599.44		969.504
		706.365		905.988		941.749
				1141.27		1061.84
				1196.03		1117.03
				1044.23		1165.39
				1017.22		2135.22
				1286.02		1012.1
				1347.4		1098.99
				1798.1		1254.74
				1502.61		1472.08
				1478.6		1137.74
				1569.23		1527.7
				1813.36		1282.82
				1495.89		1476.78
				956.908
				1736.72
				1126.43
				2088.57
				1840.26
				2082.59
				1332.99
