# Supplementary material for: Fat body glycolysis defects inhibit mTOR and promote distant muscle disorganization through TNF-α/egr and ImpL2 signaling in Drosophila larvae
Source: EMBO Rep. 2024 Sep 9;25(10):4410–32. doi: 10.1038/s44319-024-00241-3 (PMC11467327; doi:10.1038/s44319-024-00241-3)
Supplement: Supplementary file 7 — Source data Fig. 6 [file 44319_2024_241_MOESM7_ESM.zip]

Archive with 42 entries (34 files):
- Figure6/
- Figure6/.DS_Store
- __MACOSX/Figure6/._.DS_Store
- Figure6/6A/
- __MACOSX/Figure6/._6A
- Figure6/6B/
- Figure6/6C/
- __MACOSX/Figure6/._6C
- Figure6/6D/
- __MACOSX/Figure6/._6D
- Figure6/6E/
- __MACOSX/Figure6/._6E
- Figure6/6F/
- __MACOSX/Figure6/._6F
- Figure6/6G/
- __MACOSX/Figure6/._6G
- Figure6/6A/Fig6A_qPCR.xlsx
- __MACOSX/Figure6/6A/._Fig6A_qPCR.xlsx
- Figure6/6B/Fig6B_qPCR .xlsx
- __MACOSX/Figure6/6B/._Fig6B_qPCR .xlsx
- Figure6/6C/Lpp>pglym78-i,w-i.tif
- __MACOSX/Figure6/6C/._Lpp>pglym78-i,w-i.tif
- Figure6/6C/Lpp>pglym78-i;ImpL2-i.tif
- __MACOSX/Figure6/6C/._Lpp>pglym78-i;ImpL2-i.tif
- Figure6/6C/Lpp>w-i.tif
- __MACOSX/Figure6/6C/._Lpp>w-i.tif
- Figure6/6D/Lpp>pglym78-i, w-i.tif
- __MACOSX/Figure6/6D/._Lpp>pglym78-i, w-i.tif
- Figure6/6D/Lpp>pglym78-i,ImpL2-i.tif
- __MACOSX/Figure6/6D/._Lpp>pglym78-i,ImpL2-i.tif
- Figure6/6D/Lpp>w-i.tif
- __MACOSX/Figure6/6D/._Lpp>w-i.tif
- Figure6/6E/Fig6E_Cell area.xlsx
- __MACOSX/Figure6/6E/._Fig6E_Cell area.xlsx
- Figure6/6F/Fig6F_Muscle Quantification.xlsx
- __MACOSX/Figure6/6F/._Fig6F_Muscle Quantification.xlsx
- Figure6/6G/WB a-actinin.tif
- __MACOSX/Figure6/6G/._WB a-actinin.tif
- Figure6/6G/WB Apo-Lpp.tif
- __MACOSX/Figure6/6G/._WB Apo-Lpp.tif
- Figure6/6G/WB Myosin.tif
- __MACOSX/Figure6/6G/._WB Myosin.tif
