# Supplementary material for: Fat body glycolysis defects inhibit mTOR and promote distant muscle disorganization through TNF-α/egr and ImpL2 signaling in Drosophila larvae
Source: EMBO Rep. 2024 Sep 9;25(10):4410–32. doi: 10.1038/s44319-024-00241-3 (PMC11467327; doi:10.1038/s44319-024-00241-3)
Supplement: Supplementary file 7 — Source data Fig. 6 [file 44319_2024_241_MOESM7_ESM.zip › Figure6/6A/Fig6A_qPCR.xlsx]

## Sheet: Sheet2
	qRT-PCR
	driver: lpp>
		wi			pglym78i; wi			pglym78i; reptori
	Rp49A/RpL32	1	1	1	1	1	1	1	1	1
	ImpL2	0.962594	1.05702	0.982821	2.85799	3.04196	2.74157	2.30537	2.48802	2.55797
		mean
				w_RNAi	Pglym78_RNAi, w_RNAi	Pglym78_RNAi, reptor_RNAi
			Rp49A/RpL32	1	1	1
			ImpL2	1.00081	2.8805	2.45046
