# Supplementary material for: Fat body glycolysis defects inhibit mTOR and promote distant muscle disorganization through TNF-α/egr and ImpL2 signaling in Drosophila larvae
Source: EMBO Rep. 2024 Sep 9;25(10):4410–32. doi: 10.1038/s44319-024-00241-3 (PMC11467327; doi:10.1038/s44319-024-00241-3)
Supplement: Supplementary file 7 — Source data Fig. 6 [file 44319_2024_241_MOESM7_ESM.zip › Figure6/6B/Fig6B_qPCR .xlsx]

## Sheet: Sheet2
	driver: lpp>
		wRNAi			Pglym78-RNAi
	Rp49/RpL32	1	1	1	1	1	1	1
	InR	0.931956	0.964821	1.11214	1.84463	1.99078	1.47768	1.45734
	4E-BP A	0.987373	0.74312	1.36289	0.980552	1.11085	0.902292	0.871557
	4E-BP B	1.31191	0.66281	1.15003	0.847724	1.02219	0.813191	0.758734
	Ilp6 A	1.14076	1.03168	0.849685	3.59253	4.06992	4.01389	4.12673
	Ilp6 B	1.38992	1	0.719467	3.55537	3.65533	3.97237	3.63008
	mean		w_RNAi	Pglym78_RNAi
		Rp49/RpL32	1	1
		InR	1.00297	1.69261
		4E-BP	1.03635	0.913387
		Dilp6	1.02192	3.82703
