# Supplementary material for: Fat body glycolysis defects inhibit mTOR and promote distant muscle disorganization through TNF-α/egr and ImpL2 signaling in Drosophila larvae
Source: EMBO Rep. 2024 Sep 9;25(10):4410–32. doi: 10.1038/s44319-024-00241-3 (PMC11467327; doi:10.1038/s44319-024-00241-3)
Supplement: Supplementary file 7 — Source data Fig. 6 [file 44319_2024_241_MOESM7_ESM.zip › Figure6/6E/Fig6E_Cell area.xlsx]

## Sheet: WRNAi
		Cell Area
replicates
	A	B	C	D	E	F	G	H	I	J	K	L	M	N				AVERAGE
	4020.21	3883.78	4576.27	1855.42	2686.47	5281.57	3877.38	4199.44	1766.18	4155.03	2082.91	2648.47	3187.24	4449.02			A	2587.61
	1534.11	4336.83	4399.28	1824.57	1995.69	5313.27	3870.12	6483.68	1886.7	3839.91	2878.73	3775.32	3455.5	4558.87			B	2502.43
	3429.24	2221.15	4878.8	1461.62	3695.05	4803.65	2414.9	2950.36	2492.51	3311.49	1899.4	2741.77	3707.11	3317.26			C	3008.7
	5040.74	2194.57	4126.85	3292.81	2588.8	4518.84	4095.68	5051.84	2055.47	4232.75	1661.57	910.791	5093.69	3115.5			D	2803.6
	1707.36	2248.8	4314.2	2130.41	2821.51	5692.87	3004.59	3633.24	2383.41	3042.27	3433.62	2745.82	3054.76	1515.21			E	2490.46
	1963.45	1248.02	3789.31	2336.33	2220.19	2108.1	4162.72	3052.09	3575.91	3253.42	3368.07	2172.79	4023.94	4042.2			F	3350.38
	1722.84	2809.88	3670.28	3700.06	4139.77	4909.22	3914.95	2740.59	2414.69	4363.3	1962.17	2157.74	3029.99	3093.4			G	3446.27
	632.708	3755.25	2913.21	2502.65	3333.27	2869.01	3758.14	5074.79	2510.66	3218.09	3230.47	3320.35	2719.67	2185.6			H	2887.02
	3846.42	2629.15	3124.04	2879.69	2381.49	3224.07	4361.06	2031.24	2468.17	2611.21	2547.16	2004.23	3387.5	2084.72			I	2240
	4114.36	1806.21	3407.46	3753.12	1606.38	4867.27	2813.51	1601.89	2133.93	2553.25	992.028	3448.77	5184.74	2822.58			J	3244.6
	3543.03	1713.44	2117.71	1693.7	1796.39	3102.26	3655.76	1596.77	3012.38	4591.96	650.855	2633.42	4469.2	2361.42			K	2075.69
	1541.68	1774.83	2339.86	3913.46	3903.96	2755.65	2508.63	3100.34	1764.58	4910.82	2375.62	3056.47	2478.1	2610.04			L	2191.56
	3301.67	2098.39	2828.77	2298.44	2504.04	3027.43	1789.13	2579.61	3733.26	3349.6	1835.89	1812.51	2836.67	2052.59			M	3081.72
	1134.43	1556.84	2218.59	2943.95	3230.68	2634.49	3609.01	3997.68	2219.33	3208.16	2860.9	1595.27	2594.56	3541.11			N	3087.93
	7596.98	1808.13	3202.39	2210.9	1715.9	4276.94	5421.52	4062.37	1176.49	3294.09	1889.9	1650.04	2392.16	3855.39
	2581.64	3889.22	4026.61	1672.67	2430.81	2889.62	1817.31	2374.76	3089.13	3696.86	2817.78	3715.65	2402.94	2580.36
	2326.62	1548.3	2345.51	3682.02	2545.35	3210.51	4927.58	4001.53	2175.14	3600.68	2059.85	3677.33	1926.84	4919.9
	3907.37	2252.43	2475.75	1899.4	2604.91	2902.53	2273.88	3124.68	2086.75	2733.76	2227.55	1927.37	4283.35	1471.23
	2714.76	1990.99	2867.84	3111.76	3642.95	5246.77	2470.84	2154.96	1564.1	4331.92	1614.91	2234.39	2685.08	3336.47
	2397.71	2238.76	2241.54	2319.25	3922.53	2988.36	1626.12	2218.91	2420.99	3349.07	1856.17	2043.41	5013.94	2955.05
	2566.8	3400.31	4388.71	2102.01	2617.19	2373.8	3133.11	3148.27	3575.7	3965.87	2426.54	1737.89	2851.29	2646.87
	695.904	2695.33	2750.2	2825.78	2598.08	3437.57	3461.69	3374.37	3075.79	1897.8	1361.49	1221.01	5009.14	3558.3
	904.28	2162.65	3652.03	1315.8	2914.6	3049.53	2533.82	2360.56	2805.07	2826.64	1745.47	3543.36	2774.86	2542.36
	1884.24	1377.4	1978.51	1956.52	1052.13	4402.8	4006.12	3370.63	2189.23	2902.11	1496.32	1904.95	5420.98	2562.64
	2389.49	1850.09	3592.25	2640.89	2614.31	3103.22	3007.47	2770.7	1007.4	2994.77	2298.33	3379.39	4381.45	2981.96
	3924.24	2261.18	3746.29	3922.42	3159.59	2252	2643.66	2328.01	2834.53	2602.25	2125.61	1869.41	2829.2	2845.85
	2627.23	1557.91	1509.98	2613.14	2834.21	2673.02	3754.93	2396.22	1024.37	3758.88	2379.46	1238.3	4520.12	2562.11
	2682.74	2433.05	2515.35	1277.48	3278.61	3500.44	2813.93	2268.87	2216.45	4628.04	1937.51	1693.91	3495.42	2542.68
	1275.13	2500.09	4296.69	2841.05	2216.02	3383.66	4369.92	3158.41	1818.17	3541.54	2395.15	1739.81	2364.51	1912.85
	3357.72	2001.14	3084.12	1245.56	2730.45	3156.39	6001.7	2525.6	3011.1	2620.29	1549.8	2344.98	2507.13	3252.78
	3459.56	3628.33	1956.09	1271.29	3660.78	3296.01	3773.83	3012.38	1901.54	4845.92	1972.74	2321.92	2877.55	2872.54
	2478.63	2694.26	3089.67	2998.82	2735.36	4259.11	3601.53	2996.69	2062.09	2725.33	2549.51	1297.23	2050.35	3667.93
	2113.01	3574.2	2699.6	2495.6	2073.83	3651.71	3095.32	2259.9	3246.59	3360.6	1667.22	934.277	1437.6	2938.08
	2603.53	2774.65	3733.69	892.003	2053.98	2823.01	3086.04	2921.11	2288.08	1890.76	2188.06	2714.01	3576.66	3339.36
	2224.03	2488.24	2901.79	3424.65	3273.81	2654.55	3162.9	2227.34	2524.85	3088.39	1709.28	2773.69	2880.86	3061.8
	1813.04	1776.75	2920.47	6180.3	3319.71	4400.34	3108.88	1899.51	2332.7	3428.81	2023.55	1298.51	2407.11	2691.81
	2649.75	1231.68	4153.86	3106.53	2484.82	1299.36	2730.88	2091.87	2897.41	4245.34	1884.89	1141.05	3791.87	1894.17
	3117.42	1642.46	2749.67	2601.28	4251.11	3114.33	3906.41	2158.27	2962.63	3458.81	1952.78	2462.51	2380.1	3238.48
	1728.5	4167.2	2182.72	2377.86	1530.58	1545.31	4845.92	2551.11	2242.93	2397.29	1643.74	2207.16	3232.28	2757.89
	3012.49	2427.92	2391.84	3233.89	2616.12	3568.76	2748.07	2571.5	2952.92	2186.35	2100.84	1859.91	2457.07	3533.75
	3086.89	1751.45	1870.05	2298.22	2035.72	1745.26	2863.04	2472.22	704.23	4782.94	1723.27	1613.74	3346.93	1138.49
	4291.14	2791.51	3654.38	1812.3	2200.44	3632.49	3524.35	3655.55	1480.09	2285.52	1995.05	1839.2	2239.19	3455.07
	2186.35	4155.14	3126.71	2184.85	2508.84	1974.88	3484.86	2099.45	2325.66	2684.98	2739.74	2580.58	2440.84	3072.8
	2385.22	3167.38	1959.61	3051.56	1597.41	1496.64	3133.76	4892.89	1583.64	2515.78	2108.31	2078.96	4122.58	3656.94
	2302.71	1818.81	2509.05	2220.83	2207.16		2382.55	2551.97	2381.17	2909.47	2807.42	1582.14	4158.45	3140.05
	2735.04	2135.96	1649.82	2180.48	2248.26		4669.35	3489.34	1530.69	1878.27	1532.72	1879.23	2278.37	2813.08
	2670.99	2982.38	2983.77	1419.67	1463.44		4343.23	2798.35	1225.38	2845.32	2091.45	1230.83	2711.34	3201.97
	1642.46	3371.49	2369.32	3261.32	2023.02		2991.67	2854.82	1346.76	2074.9	1734.15	1554.28	1690.71	1496.85
	3209.87	1559.19	2036.58	2985.69	2181.76		3617.12	3469.7	890.082	1995.05	1740.99	1266.06	3047.61	4268.4
	2694.16	2006.47	3008.22	3703.8	1649.71		3869.48	2898.48	1360.42		2042.77	1600.29	2911.5	4330.96
	2863.89	2022.06	2333.56	2909.47	2009.68		2929.65	2989.43	3512.61		2074.69	2174.5	797.85	2875.1
	4182.15	1753.48	2597.34	3398.92	1990.04		4158.98	2291.6			1450.73	1765.97	2721.91	2789.17
	2341.56	2092.09	2986.44	4527.27	2920.26		5076.18	2536.06			2376.9	2265.34	2933.6	2842.01
	2302.49	2167.88	2501.9	1048.71	2064.01		2895.38	1005.16			1746.11	3614.56	2459.52	3733.37
	2595.09	1930.89	3873.64	3810.87	1305.87			4217.05			2401.34	3150.09	2844.89	2695.97
	1716.75	2670.99	3417.92	2594.03	2282.64			2463.58			1667.97	2576.63	1862.68	2560.61
	3324.3	2290.54	2616.23	2875.74	2333.98			1607.87			3719.39		2012.13	4194.85
	2437.96	1888.41	3440.88	1697.43	1227.84			2695.01			2968.18		3825.49	2582.6
	2037.43	3543.36	1886.81	3944.09	1906.34			3050.92			1846.67		2452.48	2963.91
	2260.65	2108.63	2293.53	1829.27	2173			5260			1154.18		2785.11	3479.2
	3129.27	2528.48	4002.17	3059.88	3736.89			3197.38			1999.11		2986.65	3174.64
	2982.06	2963.91	1669.68	4009.21	1838.34			5240.15			2442.44		4883.18	4005.26
	1740.56	2252.85	2312.21	4315.26	2145.04			1984.48			2866.45		2278.47	4044.23
	2395.36	3111.66	1697.65	2900.72	1455.86			2169.38			2961.25		2265.98	3317.9
	938.12	3116.78	1371.53	922.641	2042.98			1448.07			1481.9			3375.01
	2640.46	1061.74	2956.34	3004.05	2425.79			2115.25			2521.86			4132.72
	3601.43	2538.41	2811.26	1735.76	1545.53			1974.66			3182.11			3331.46
	3739.78	3589.47	2384.05	2832.93	3276.91			3967.58			2682.74			4110.73
	4200.08	2330.78	2701.63	1831.72	2081.52			1806.53			2110.66			4240.54
	1117.14	2483.86	3050.7	6074.93	2254.99			2528.7			1382.2			3202.93
	1250.26	1817.21	3548.48	4080.2	2202.47			1152.47			917.73			2757.35
	3423.58	3446.32	2572.57	2513.86	732.946			1758.92			3934.06			3990.53
	1908.58	3048.68	2544.71	3960.96	2291.5			2746.25			1904.31			2710.7
	2386.4	2698	3514.96	4435.47	2545.03			2937.12			3199.41			4361.81
	1126.85	2911.18	3779.7	3384.83	3440.23			3187.45			2101.27			729.21
	1250.36	2496.88	2956.44	3411.09	2583.89			3477.81			2130.62			2492.19
	2763.65	2960.07	2840.62	4302.24	1713.55						1502.51			3516.45
	2402.3	2509.16	1472.19	4767.99	2269.83						1237.98			3543.57
	1592.92	3463.61	3457.42	2959.43	2170.55						4662.84			3932.67
		2195.74	3241.68	5026.86	2496.46						1571.47			3650.85
		1881.36	3233.14	2945.23	2987.83						1241.61			4087.03
		3025.4	3362.09	2569.37	2969.68						2738.25			1734.05
		2703.12	3939.08	2904.35	5128.49						2226.91			3265.38
		2740.17	3610.61	1990.04	3120.41						1071.88			3083.05
		3973.88	3532.68	1806.96	2121.66						1556.84			1557.8
			2878.2								1613.95			4549.69
			3372.02								1903.25			2491.97
			4290.28								1832.79			2784.68
			2988.36								640.394
			2115.57								1675.66
			3360.39								1357.01
			3397.43								1023.41
			1913.17								1788.17
			3510.37
			4323.38
			4307.36
			3549.87

## Sheet: pglym78-i
		Cell Area
replicates
	A	B	C	D	E	F	G	H	I	J	K	L	M				AVERAGE
	1605.84	1566.34	1553.11	1510.73	2617.94	2070.52	1846.35	631.96	2028.14	1379.32	2095.4	2169.48	1286.12			A	1758.22
	1336.4	1852.22	797.957	769.134	1790.52	1832.79	1108.17	1545.31	1891.08	2895.17	2626.59	2184.85	1893.85			B	1981.96
	1866.2	1120.02	1220.05	1946.69	1067.61	1606.59	1581.93	1778.78	1742.91	1239.37	2096.46	1579.69	1851.26			C	1826.9
	1492.58	2083.23	2238.87	1268.51	1232.43	1363.41	728.462	2228.73	2688.07	3265.8	2692.13	1690.71	1410.92			D	1558.69
	1722.95	3444.29	1281	1471.55	2449.81	1873.89	1029.82	1272.57	1998.25	1224.21	2811.16	1356.58	897.661			E	1797.88
	1829.91	2091.13	991.495	1946.16	1524.07	1574.24	1372.7	1479.02	1955.88	1000.25	1824.04	1930.47	1434.93			F	1707.12
	2303.13	1471.02	1791.37	1741.41	1216.1	2678.14	2067.11	1450.09	1738.32	1582.68	2797.28	2007.76	1731.17			G	1752.68
	1316.55	1054.26	1075.19	959.897	1415.51	965.875	2024.94	2076.18	2238.01	2596.05	1953.85	1846.35	1961.75			H	1617.38
	1974.45	2155.39	956.801	989.039	1308.12	1758.28	1645.66	1308.54	2236.63	2241.86	3050.06	1874.42	2709.1			I	1942.98
	2716.9	2362.59	1230.51	2058.25	1476.89	2370.6	1190.37	1133.05	2425.68	1756.68	1595.17	1690.71	2738.46			J	1961.74
	1519.48	2093.69	792.512	1627.3	1963.24	1783.69	1576.81	1370.35	1415.61	1685.8	1607.34	2288.61	1840.9			K	1852.33
	1628.05	2004.02	962.992	1143.93	1843.47	2578.87	2374.34	781.09	3540.37	3287.58	3163.11	1577.45	1503.47			L	1606.41
	2463.68	2104.58	1068.67	951.677	1546.7	1580.33	1010.07	1380.6	1296.69	1508.38	2196.6	1970.82	2409.56			M	1734.49
	1305.87	3054.97	1633.38	2378.28	641.034	1733.73	1011.56	1112.55	1947.55	2084.51	1876.56	1761.7	2001.99
	2108.31	2359.82	2710.28	2284.88	1335.76	1690.81	1845.92	1668.93	834.038	1420.31	1820.09	1383.05	1490.44
	715.652	1376.54	1843.47	1164.75	1516.49	1522.36	990	1398.64	1650.57	1531.33	2365.47	1172.97	2205.56
	2099.45	1893.85	2441.48	1544.14	1406.65	2332.49	1649.71	1525.99	2037.75	1982.03	1914.03	1627.51	2127.1
	1100.49	1932.6	2343.06	1801.83	1640.75	1566.02	951.57	1018.72	1908.05	1455.43	2196.38	1442.41	2117.81
	1542.86	1276.3	1445.82	1808.56	2069.78	1410.38	1122.05	2003.16	2802.4	1466.32	2342.1	1229.87	1690.81
	1853.82	1547.77	878.126	2063.69	1337.9	2460.91	1372.81	1652.38	2916.41	1577.98	1777.07	1793.83	958.402
	1939.97	816.211	950.716	1515.85	2541.93	1364.91	1262.64	1988.86	2289.79	1747.07	1317.83	1491.09	2096.57
	2053.98	1933.03	1979.79	1531.54	2973.31	1169.23	1182.79	951.357	2325.12	777.888	2572.89	1578.51	1837.7
	2539.48	1328.72	1547.56	1773.01	1230.08	1119.27	1404.08	2615.8	1819.45	998.647	1930.89	1292.21	1332.45
	1449.35	2258.51	1004.52	1818.27	1763.3	1414.01	1454.26	1511.58	1573.39	1135.07	1609.04	1823.29	1453.3
	1819.34	1038.04	1035.48	2711.56	1164.75	1313.99	552.218	1381.45	2921.22	1628.79	1647.69	1793.29	3130.12
	1613.85	1589.19	2003.27	1588.55	2293.53	2100.09	2129.02	1070.7	1905.17	1732.87	1475.18	2729.49	1887.13
	2766.75	1912.11	2337.51	1490.02	1585.35	2165	1261.04	2440.31	2000.28	2637.05	1835.67	2199.05	1743.65
	1513.72	1266.16	1917.77	1335.23	2102.34	1451.37	1728.07	2185.28	2725.54	2330.35	1507.52	1621.21	947.407
	1473.68	1423.94	2471.16	2205.88	1803.22	2687.86	1333.31	1714.3	1687.61	827.847	1420.1	1820.62	1207.45
	1253.78	1380.38	2059.21	1498.34	1626.98	1076.68	1345.26	2463.47	2986.97	1754.76	2059.64	1565.92	2320.96
	755.577	1770.24	878.233	2514.28	2607.16	1069.21	2514.18	1193.04	2597.55	1980.53	1144.04	1389.24	2010.85
	1517.88	2484.82	1374.09	395.509	1686.76	2548.76	1830.44	1573.39	1063.98	2034.44	2770.48	1800.98	1383.48
	1911.36	2577.59	1298.51	1281.32	1644.48	1939.76	2066.36	1911.04	2411.06	845.14	2168.09	2310.93	1715.15
	1168.91	2642.6	1682.91	1096.64	1685.48	1952.46	1893.96	1806	2445.96	1021.6	1078.82	1573.92	1328.61
	1215.14	2616.34	1890.33	2153.9	1907.09	1816.67	1292.64	2195.85	3128.84	1654.31	1552.57	1471.23	2488.24
	664.839	1981.39	1461.84	777.888	1149.91	1314.63	1727.54	1513.72	2349.68	2580.79	1489.06	1679.93	2746.68
	1346.65	1109.67	1942.64	1427.57	1819.77	2038.61	1075.19	1574.24	1253.03	2478.2	1301.07	615.948	658.007
	1252.18	1761.16	1296.37	1115.64	2624.56	1065.79	3287.05	1690.39	1224.21	2372.95	1120.77	1286.12	1801.83
	560.331	1675.55	2879.8	1599.97	1760.52	2132.76	1084.9	1843.15	2518.23	2245.06	2297.05	1375.26	1194.64
	1102.62	1403.02	1467.81	1579.79	2378.61	1328.83	1816.35	3613.49	1212.47	2562.53	1688.68	1071.77	2156.67
	1261.89	1328.93	2259.15	1588.44	1544.99	1921.18	1237.13	2849.91	1378.57	2722.98	2026.33	1463.01	1181.72
	2048.85	1893.53	1749.21	1221.11	1235.85	1261.79	1650.46	1429.81	2146.96	2282.42	1388.92	1675.76	1263.6
	2159.98	1648.01	2818.63	1130.91	1181.08	987.331	1161.97	1800.66	1251.11	2609.4	1487.03	1742.37	1980.85
	2252	1252.18	1616.09	1876.99	899.583	1521.08	1622.39	2246.45	1187.27	2214.64	2150.59	2031.13	1452.97
	1627.72	2256.8	1549.26	1838.88	1373.34	1498.77	2511.3	1352.63	3215.2	2099.45	1579.05	1861.51	1470.7
	2100.31	2485.03	775.966	1796.6	1866.95	2455.25	1422.98	1333.52	1526.53	1788.81	1490.55	1326.37	882.396
	1680.78	2197.24	1214.49	1108.39	1990.89	2855.46	2427.18	2473.18	1056.51	2285.2	1023.31	1097.18	1517.24
	1495.46	2684.34	2884.6	1731.49	1518.2	1760.52	1375.37	1398.32	970.678	2083.87	1645.98	1912.21	1961
	1476.57	3220.86	1365.87	1191.76	2667.04	2062.09	1292.74	1298.08	1035.37	2440.73	2474.47	1154.29	1523.75
	905.134	2735.36	1400.99	1241.72	1990.89	1303.42	1652.81	1417.43	1793.19	2118.56	1909.76	2042.45	1052.88
	1331.49	1456.07	1561.01	2166.81	1938.37	1859.16	2787.67	900.33	4239.58	2153.9	1870.8	986.691	1767.89
	1463.33	1778.24	3319.61	2141.19	1828.52	2056.22	1527.59	1328.61	1197.52	1478.49	2190.08	1459.38	628.438
	1850.3	1455.22	2424.51	1340.99	1593.03	1680.03	1289.01	1596.02	1544.25	1859.16	1949.47	1660.18	1405.04
	1331.07	1702.56	2066.25	1898.98	2704.73	1848.59	1886.06	1369.5	1679.61	1376.86	1543.29	1736.72	1635.09
	992.135	1427.57	1795.43	1795.22	2679.75	1403.55	1894.28	1484.68	1618.97	2415.43	1294.88	1239.9	1767.89
	2742.52	3898.51	2852.47	1011.67	2293.31	2697.57	1732.34	1199.02	1368.75	1489.7	2136.07	1052.77	1253.03
	2460.48	2752.55	2950.25	1536.56	1873.14	1856.17	2006.05	1042.52	1216.63	2074.05	1398.32	1606.48	1799.7
	1757.96	2291.18	3657.47	883.25	1143.83	1130.38	1397.04	1780.38	1112.55	1625.8	2312.21	1580.11	1571.25
	1548.41	1938.8	2883	1823.29	2041.17	1092.48	1256.56	1786.89	1686.12	1966.98	1383.16	1177.45	1951.18
	1916.48	1515.42	1185.89	1426.18	1923.96	1357.11	2266.73	1930.04	1827.13	1294.02	772.016	1833.01	1797.46
	1196.99	2207.7	1522.04	1783.26	1828.31	2181.22	2638.86	1401.95	2059.1	2688.61	1704.16	1447.96	1211.4
	1405.26	1434.19	867.131	1190.37	2954.74	2480.34	2417.25	1610.22	849.837	2934.35	1296.27	962.138	1862.15
	1729.35	1540.19	2471.05	1513.82	1531.33	1920.65	1228.59	901.184	1600.08	2365.05	1750.17	967.369	2200.97
	1204.03	1650.89	2030.49	1597.94	2488.66	2277.09	1072.09	1210.97	1821.16	2424.4	2167.77	1922.57	1427.89
	1494.82	1808.88	2963.81	1278.12	2093.26	1425.97	1263.6	909.831	1901.97	2489.41	1298.61	1862.15	2199.69
	3567.37	1472.51	2603.53	1254.95	2867.41	991.495	1658.79	1286.66	1976.9	2392.48	417.82	2121.12	1537.31
	1084.47	1833.01	1207.66	2330.35	2045.22	1411.77	1787.32	977.083	2963.28	802.654	2226.81	637.725	2585.7
	1993.02	2020.78	2540.55	1254.63	1364.16	1445.72	1150.02	1866.42	2033.16	2542.47	1288.47		1771.73
	1379.74	1354.23	1793.61	1822.54	2151.12	723.659	926.484	1724.01	4128.77	2441.37	1703.62		1048.82
	1886.91	2975.55	2581.11	949.755	1824.04	1236.06	995.124	1335.66	3695.26	2412.02	2541.93		1904.95
	1345.58	2523.57	4030.67	1632.53	1722.95	1179.27	2767.82	1755.83	1096.32	2599.68	2059.64		2162.12
	1330.85	2132.55	2507.56	1735.97	1760.31	2705.79	1366.08	1541.58	2153.68	2677.61	2046.72		1757.96
	1760.95	2130.2	1184.5	2315.41	1005.37	1328.4	851.438	1573.39	3053.05	2483.54	3410.66		1130.7
	1564.53	1397.36	1993.77	1385.08	1205.21	1329.36	2269.83	1767.03	2546.84	1441.02	1240.01		2288.29
	1014.23	1249.4	1412.73	756.111	3073.65	2210.15	3411.95	1315.37	2091.02	3241.68	1564.53		1260.72
	2342.42	2001.88	2549.94	775.219	2383.94	1603.07	2333.77	1781.55	1510.3	1425.33	3057.86		1439.31
	2483.22	3505.24	2071.91	1677.04	1048.71	1225.38	1698.29	846.955	2452.48	669.643	2169.48		2209.09
	1842.72	2759.92	1419.46	2259.26	1831.51	1522.68	1549.69	1573.39	2690.32	1635.94	1312.07		1369.6
	1867.59	2053.76	2505.1	1666.8	2934.99	1086.39	1865.46	1814.54	2276.98	1796.92	2876.7		1246.73
	1894.71	3194.5	2451.84	1397.57	2247.62	943.884	1428.42	1954.7	2975.87	1268.94	1463.54		390.278
	1494.07	2952.49	996.725	3008.43	2318.61	2300.89	1885.63	2494.32	1203.18	1153.86	3476.64		1873.68
	928.299	1128.13	1981.07	2061.98	1406.33	1474.22	1219.51	1428.64	2921.75	2691.6	1446.78		2437.1
	1749.1	1338.43	2032.41	1981.28	2369.32	752.801	3666.65	1845.28	841.404	963.419	1412.2		2945.98
	2136.07	1619.72	674.874	1337.04	1572.54	1078.6	3776.5	1034.73	2228.19	2541.18	1846.35		2032.73
	2361.84	2099.88		1771.41	1459.49	1401.95	2174.18	737.536	1674.05	3046.33	2628.83		2792.05
	2156.03	2677.18		1950.22	1450.2	818.239	1483.61	2132.65	1379.42	2326.08	1882.75		1598.05
	1156.53	1380.49		1389.24	1129.52	1677.68	1322.31	1881.15	1119.6	1421.16	1102.09		1624.1
	3572.28	2946.84		2031.03	1479.56	2703.45	1284.52	1779.42	1739.71	1768.1	1245.56		2394.3
	1495.14	1265.95		1950.96	2772.19	1198.7	1214.39	1587.37	1438.24	2500.09	1514.57		2166.28
	1486.07	2784.26		1798.63	1231.9	1740.67	1080.95	661.85	1528.02	1435.47	1752.84		1378.78
	997.9	2769.31		851.332	2250.18	2047.79	3596.52	854.214	970.999	1879.34	808.738		1291.89
	1142.97	2775.29		1597.73	1271.07	1444.43	1551.08	1769.17	1909.44	1313.56	2027.5		1669.78
	919.332	2090.38		1393.09	1476.67	1853.5	1221.33	1128.56	1504.21	2348.61	2069.14		1719.21
	2410.1	1474.54		1695.83	1109.24	1734.58	1155.68	2130.84	2619.54	1951.5	927.124		2426.54
	2184.32	1846.14		1222.61	2535.63	3176.24	1283.46	521.154	1636.48	2313.7	1419.56		2129.45
	1434.29	1328.83		1659	1251.54	1487.56	2960.61	1057.79	2398.46	1370.88	2409.24		2048.53
	2696.08	2096.89		1627.4	1379	1591.32	3412.69	2028.25	1452.23	1952.46	1980.85		1444.76
	1563.78	2570.43		608.689	734.761	1243.96	1593.88	1529.84	2008.72	1752.73	1837.92		1003.77
	1926.84	1534.96		1525.24	1683.77	1673.41	1474.97	2221.57	2547.48	1791.59	1819.88		2166.17
	1731.81	2490.69		1162.19	2326.4	1085.11	2745.29	3054.12	1395.44	2226.81	1213.86
	1385.94	2992.2		1488.2	1670	2012.13	2651.57	1881.04	1745.58	965.875
	2567.66	1566.56		1011.88	1757.11	2150.05	1128.78	2050.45	1572.32	2379.89
	2706.43	2322.24		1252.92	2971.17	1663.91	1379.53	1698.71	1667.44	3320.14
	1364.8	1104.44			1803.54	1728.28	2403.91	2286.59	2428.35	2339
	1439.95	4002.81			983.595	1520.12	1822.76	2210.15	1377.72	1589.72
	1431.09	976.123			851.865	1313.03	2333.34	1273.53	2088.03	2089.85
	882.396	2537.13			1496.53	1806.32	1229.55	1881.15	1950.75	1769.17
	1943.49	2044.37			2052.48	1969.75	1507.52	2306.23	1655.37	1227.41
	3054.44	1582.14			1616.2	1993.13	1454.58	1625.06	1128.03	1944.77
	1008.36	3230.26			1887.23	2527.2	2595.52	1346.55	1095.9	1725.4
	2239.83	1294.02			2475	4058.1	1964.73	1791.8	2296.3	1935.59
	2611.11	954.666			2126.46	2095.61	2009.04	1415.4	1562.82	2969.15
	727.075	1205.63			1860.44	2147.38	2316.48	2602.67	1994.52	2240.15
	895.313					1479.34	1360.96	1356.69	2529.23	1875.7
	1057.04					3649.36	2456	1162.08	1173.5	2535.74
	1679.71					1274.06	1660.92	1677.26		1661.14
	2276.34					2996.37	1784.22	1643.2		3426.04
	2680.49					1218.66	2138.52	1080.2		2113.44
	2926.66					2028.14	3473.01	1521.83		2009.68
	1465.14					1025.12	1445.72	1623.99		1792.55
	1002.17					1602.74	2405.19	1403.34		2263.53
	2595.84					1244.28	2102.87	2383.2		3743.3
	2139.8					1235.42	1609.58			1404.19
	3423.8					1312.7	1938.69			1815.18
	937.372					2798.99	2416.5			2389.92
	1493.43					1207.45	1068.57			1428.74
	2046.61					1047.22	1242.68			3088.6
	3179.98					1386.15	2339.53			1788.7
	3658.54					1457.99	2999.68			2096.25
	2910.86					1063.12	2445.43			2082.37
	2365.69					1688.14	1531.44			1960.36
	729.53					1888.09	1206.7			1500.8
	2181.33					1828.52	957.121			1810.05
	1312.49					1607.66	1660.71			1414.97
	3004.91					1613.95	2864			1429.6
	2499.98					1274.7	2897.84			1483.18
	1165.18					2066.79	2688.29			706.685
	1326.8					1104.54	2085.58			1462.58
	1317.94					1059.6	2177.06			2866.13
							1691.99			1507.63
							1249.08			2459.74
							1308.12			1538.16
							1805.04			1989.39
							1854.89
							1624.52
							1708.96
							1634.02
							846.848
							863.288
							1239.05
							1150.44

## Sheet: ImpL2 -i
		Cell Area
replicates
	A	B	C	D	E	F	G	H	I	J			AVERAGE
	1846.99	993.523	1286.02	1151.3	1814.22	1234.56	1235.31	595.772	982.314	1031.42		A	1412.72
	1023.63	1071.98	1677.47	1198.16	1723.91	1813.68	1195.39	1906.45	2301.74	1721.02		B	1334.47
	1294.24	1065.9	1720.38	2008.08	1410.6	1415.08	2266.3	663.238	2306.87	1053.84		C	1409.35
	2963.28	1288.37	1489.59	984.236	1568.91	1311.64	1901.97	953.598	1536.99	1467.39		D	1378.63
	1433.97	1259.86	1519.69	1545.53	1857.77	1267.34	1394.9	1549.26	1044.12	935.771		E	1256.99
	2291.18	1344.62	2972.78	1346.97	1856.06	1702.45	1428.42	1219.94	1485.11	1496.42		F	1368.35
	1108.28	1560.69	1599.76	1456.18	1610.11	1078.28	1389.89	1215.99	1482.22	868.198		G	1269.02
	1935.06	1099.1	1847.31	1749.85	1103.37	2621.57	1520.44	1013.38	1742.91	1372.81		H	1192.63
	1332.88	893.818	1807.81	1116.39	1025.33	1549.58	810.233	1775.47	1244.71	1555.78		I	1430.9
	1843.57	1321.78	860.939	1395.76	957.121	2210.26	1019.46	803.508	1481.8	957.868		J	1320.41
	1208.2	1192.08	1399.28	1105.82	782.905	1801.94	2294.81	1420.63	1461.09	1381.77
	2340.18	1407.29	766.892	1175.42	1395.22	1335.34	1181.51	1274.06	1627.94	487.634
	682.56	1045.94	1725.93	2086	1180.55	1218.34	1713.77	1168.06	1756.25	1442.62
	1613.63	1105.82	1513.08	1400.13	1161.65	1634.66	1193.25	1251.75	659.288	1783.47
	1240.65	1673.09	1236.27	1445.61	1488.63	870.867	516.67	1416.47	710.849	853.894
	1252.39	1128.45	1024.37	1296.16	1321.35	1719.1	1175.32	1576.7	2145.46	2149.41
	843.219	947.087	517.097	1360.42	1226.56	1710.14	1153.43	1469.63	1172.01	1189.2
	3249.68	1366.4	1746.11	1015.62	805.322	994.911	1180.87	1418.39	853.36	1228.69
	923.495	1279.93	2060.06	1779.74	1067.82	1495.46	873.749	841.617	1704.8	2043.84
	323.986	817.599	1565.28	1713.02	1103.37	895.313	1393.41	1464.82	1841.65	1740.03
	1302.14	922	1374.51	1420.52	851.225	1288.47	1623.99	1878.8	1191.01	1705.01
	1840.9	951.89	1407.71	1485.96	876.418	1042.09	716.72	695.797	1671.71	878.766
	2258.83	1540.4	1709.17	2728	1635.41	1491.62	632.174	1221.65	1202.54	1341.21
	1708.21	1052.66	1386.15	1797.46	1117.99	643.703	739.991	898.515	1357.65	1784.33
	2393.34	1207.88	2506.81	1479.56	758.246	1414.55	1524.6	994.377	879.087	1862.36
	1225.81	1108.71	1297.01	1803.65	1260.08	1404.19	1352.31	1198.16	761.021	1261.46
	1412.84	1129.31	2187.2	843.325	1497.38	1506.56	2141.41	1095.9	636.978	1826.17
	3212.96	867.131	1645.98	719.922	890.509	1333.52	1032.59	1539.12	1179.91	1496.1
	226.097	1050.21	1588.76	971.746	882.609	1728.82	1169.13	876.098	1423.94	1765.01
	1687.93	1116.18	1585.99	1617.37	665.8	497.455	833.291	1536.67	1402.48	619.257
	1560.37	1089.7	1554.39	1256.34	1312.38	1514.36	781.837	1633.49	1620.68	824.751
	1483.61	1214.49	1146.71	1202.97	835.533	1192.08	730.277	1163.68	1224.42	1371.95
	2121.55	1445.72	1645.44	987.118	1100.7	1270.65	1589.3	1075.93	1211.61	1608.94
	1564.32	1095.68	1215.14	560.331	1534.96	1010.39	1106.14	746.61	1161.65	1272.35
	1110.84	1760.63	656.62	1689.96	1574.14	1176.28	796.569	1154.18	1013.27	1011.99
	1357.75	2231.72	1558.55	2009.68	1474.01	1237.02	1919.15	1422.55	1597.52	1611.71
	2119.52	1734.69	830.302	1499.62	718.962	900.97	1476.03	746.93	1063.98	1922.25
	1352.74	1480.73	2187.31	1342.7	1715.9	1037.72	229.833	812.368	2075.43	1007.61
	1113.83	1235.85	658.434	1368.86	1261.89	2003.91	1617.69	735.081	1345.69	1467.92
	1593.57	631.106	1120.34	1758.92	1249.62	1107.21	603.031	1369.82	1561.65	659.929
	1864.5	977.617	1609.68	1458.74	1020.85	1432.16	1234.88	989.146	952.104	1670.85
	2829.73	1000.36	1410.17	2585.49	933.636	1296.69	939.294	1228.05	1272.35	1090.13
	1249.51	2546.31	1220.47	1248.34	913.674	1243.1	2087.07	1080.84	1432.69	1595.91
	907.802	1591.43	1675.02	1963.99	1583.64	777.247	1408.14	1150.77	1001.85	1862.79
	1210.76	1515.85	2644.84	1510.62	1461.19	996.405	1555.88	1370.03	915.168	1031.42
	1935.16	1202.01	889.548	1537.41	1471.55	688.965	2379.57	1326.58	1627.4	1909.22
	2128.81	1265.95	1042.52	1494.93	1172.44	1365.12	1423.94	1497.92	1200.62	1890.01
	804.575	988.506	687.577	1517.77	1145	1592.82	962.992	791.552	1243.42	1091.95
	1313.35	1497.81	1159.09	1629.11	1474.01	1058.75	1192.83	1181.4	2078.96	1069.1
	1028.86	1469.31	1403.87	991.922	1364.91	1861.29	1298.72	1022.24	1411.77	1543.93
	1046.58	1339.29	1406.75	1137.74	883.25	1367.89	781.517	958.722	1284.95	1561.01
	1181.94	1573.5	1446.89	1204.89	1345.9	1835.89		1319	1952.78	1660.92
	2500.73	1406.33	1694.02	1560.58	1028.43	1472.62		1450.31	1273.1	1095.58
	975.802	1195.81	2110.55	2119.2	1919.9	2162.54		890.402	1794.04	535.672
	1976.05	907.696	1097.28	544.212	678.076	1481.48		852.506	2859.83	1246.73
	1491.94	1730.74	1141.48	1186.42	1665.94	1483.93		1245.88	1873.89	601.857
	2052.48	1305.66	1524.71	1451.16	1218.44	1595.91		778.208	1199.66	2237.48
	1737.78	1430.24	1707.15	1393.41	1036.12	877.485		1558.66	1002.17	791.231
	1503.47	1106.04	1658.9	1259.33	940.895	1460.34		1315.37	1598.9	1456.82
	934.917	892.537	1539.23	1494.07	1468.99			638.045	2124.01	1687.18
	2014.48	1309.82	1695.62	2237.59	1055.55			1631.03	1614.91	922.961
	671.992	1044.02	1384.97	1141.69	1211.51			744.155	1603.28	731.451
	1442.19	1133.26	1310.68	1050.21	891.256			832.65	2095.82	1338.97
	1332.35	1361.81	1081.38	1216.2	1136.67			1533.57	1040.28	616.482
	1444.22	1874.21	1693.8	1412.94	2019.39			916.343		1020.32
	729.103	1786.57	1068.36	1475.07	759.1			1468.13		1977.33
	1034.41	1863.96	773.618	1680.78	504.074			1078.6		1212.25
	1114.9	1163.47	1310.25	1969.11	827.313			1992.06		840.657
	1388.29	907.375	858.164	1126	730.491			853.146		1048.93
	1452.55	1187.81	1256.45	1338.54	1236.81			795.181		959.576
	636.124	1453.62	1775.15	1546.06	851.652			1004.84		1909.44
	563.854	1330.96	1197.95	1588.44	1371.2			1722.84		630.039
	1185.46	1408.67	1221.11	1645.98	1322.85			1679.07		835.212
	798.811	2412.66	1219.3	1493.75	1884.78			1086.29		752.908
	1613.53	708.607	1300.64	1556.2	1176.07			916.343		1376.54
	1387.96	719.602	974.735	1485.21	1950.75			950.076		1476.35
	1399.71	1214.6	954.879	857.31	1312.49			1248.98		866.383
	1203.82	1154.5	1315.91	1345.05	1695.51			1356.58		1337.68
	1492.26	1225.6	1076.57	1164.32	1515.74			1069.64		1933.88
	1303.95	1192.93	962.886	1698.18	1554.49			2156.57		1647.58
	1187.49	1176.17	684.054	779.702	953.492			1657.83		1184.29
	840.336	2109.17	1345.69	1003.24	881.222			1155.14		850.478
	1145.75	1554.71	1398.85	1340.35	1214.6			1100.59		1181.62
	1528.55	1186.95	1214.49	866.597	1979.36			1120.66		1126.75
	1110.41	1223.57	924.135	1327.22	1711.95			804.895		1242.89
	1355.94	1588.23	1376.65	1609.79	1230.62			1250.47		893.071
	2346.58	1244.28	1114.68	1100.59	1023.63					2276.02
	1139.45	955.84	1059.39	1142.65	1764.26					1285.27
	1285.38	1154.93	1179.05	984.983	789.95					1349.43
	1221.33	1266.8	1509.55	1182.58	1954.49					1675.44
	848.022	1281.75	1296.16	1036.65	1721.66					1152.69
	841.724	1356.58	1986.19	1214.17	1008.36					1921.61
	883.57	1274.06	641.675	769.241						1533.68
	824.324	1297.87	749.172	973.561
	1243	1021.81	1482.01	953.812
	1940.29	1338.01	1652.28	1308.33
	1657.72	1856.81	1059.07	1239.37
	1353.27	1094.4	1863.54	944.845
	954.452	1866.53	1749.1	1304.16
	1279.29	1081.27	1383.69	1274.38
	1107.32	959.043	636.23	1433.23
	806.497	2122.72	1239.26	1295.31
	395.189	1562.93	1261.89	1507.95
	1344.3	2158.7	1432.59	1481.8
		1255.27	895.206	701.134
		1011.24	922.534	1936.87
		1748.57	1378.57	751.52
		1993.34	1168.17	1533.36
		1168.38	1750.91	1776
		2133.19	934.597	1893.75
		2724.69	1819.02	1026.83
		1738.96	1290.5	1670.32
		1838.98	1049.99	1332.88
		1055.12	1072.62	698.786
		885.919	1227.09	1339.29
		1786.04	1725.08	1374.83
		1623.35	1724.87	853.467
		644.45	1245.67	1327.33
			1617.16	997.686
			1795.11	1136.46
			1018.61	1727
			1703.73	1925.66
			1939.76	1234.46
			1581.72	1022.13
			1334.16	1219.94
			1384.23	911.859
			2130.2	1766.29
			955.84	1615.56
			1716.11	1244.49
			1381.88	1573.92
			2420.45	1879.55
			1338.33	938.547
			1908.8	1647.47
			1512.76	1519.91
			1224.85	1786.14
			1694.66	1356.79
			2083.44	2032.52
			2089.2	1250.26
			1523.86	1425.11
				955.627
				1915.95
				1198.8
