# Supplementary material for: Fat body glycolysis defects inhibit mTOR and promote distant muscle disorganization through TNF-α/egr and ImpL2 signaling in Drosophila larvae
Source: EMBO Rep. 2024 Sep 9;25(10):4410–32. doi: 10.1038/s44319-024-00241-3 (PMC11467327; doi:10.1038/s44319-024-00241-3)
Supplement: Supplementary file 7 — Source data Fig. 6 [file 44319_2024_241_MOESM7_ESM.zip › Figure6/6F/Fig6F_Muscle Quantification.xlsx]

## Sheet: Sheet1
	muscle phenotype
		None	minor	moderate	strong		%	None	minor	moderate	strong
	Lpp>wRNAi	10					Lpp>wRNAi	100	0	0	0
	Lpp>Pglym78RNAi		4	6			Lpp>Pglym78RNAi	0	40	60	0
	Lpp>Pglym78RNAi, ImpL2		10				Lpp>Pglym78RNAi, ImpL2	0	100	0	0
