# Supplementary material for: Fat body glycolysis defects inhibit mTOR and promote distant muscle disorganization through TNF-α/egr and ImpL2 signaling in Drosophila larvae
Source: EMBO Rep. 2024 Sep 9;25(10):4410–32. doi: 10.1038/s44319-024-00241-3 (PMC11467327; doi:10.1038/s44319-024-00241-3)
Supplement: Supplementary file 8 — EV Figures Source Data [file 44319_2024_241_MOESM8_ESM.zip]

Archive with 5 entries (5 files):
- EMBOR-2023-58393V3-Figure_EV1_Source_Data-sd.zip
- EMBOR-2023-58393V3-Figure_EV2_Source_Data-sd.zip
- EMBOR-2023-58393V3-Figure_EV3_Source_Data-sd.zip
- EMBOR-2023-58393V3-Figure_EV4_Source_Data-sd.zip
- EMBOR-2023-58393V3-Figure_EV5_Source_Data-sd.zip
